# Supplementary material for: LINC00622 transcriptionally promotes RRAGD to repress mTORC1-modulated autophagic cell death by associating with BTF3 in cutaneous melanoma
Source: Cell Death Dis. 2025 Jul 12;16(1):515. doi: 10.1038/s41419-025-07828-1 (PMC12255717; doi:10.1038/s41419-025-07828-1)
Supplement: Supplementary file 3 — Supplementary Table S1 [file 41419_2025_7828_MOESM3_ESM.xlsx]

## Sheet: Sheet1
Table S1. Differentially-expressed genes in response to LINC00622 depletion in SK-MEL-28 cells
gene	State	siNC	siLINC00622	Fold_change	log2(Fold_change)	p-value	Description
SSX2B	Up	49	485	21.6358	3.27283	9.95728e-06	SSX family member 2B [Source:HGNC Symbol;Acc:HGNC:22263]
MATN2	Down	1351	205	8.39829	-2.75062	9.46583e-05	matrilin 2 [Source:HGNC Symbol;Acc:HGNC:6908]
DKK1	Down	544	83	2.05201	-2.7416	0.000124432	dickkopf WNT signaling pathway inhibitor 1 [Source:HGNC Symbol;Acc:HGNC:2891]
ZDHHC20	Down	4205	735	0	-2.54712	0.00023949	zinc finger DHHC-type palmitoyltransferase 20 [Source:HGNC Symbol;Acc:HGNC:20749]
KRTAP2-3	Down	26	1	0.139761	-4.56668	0.000385253	keratin associated protein 2-3 [Source:HGNC Symbol;Acc:HGNC:18906]
CELF2	Down	5507	1125	0	-2.32225	0.000717957	CUGBP Elav-like family member 2 [Source:HGNC Symbol;Acc:HGNC:2550]
RRAGD	Down	3313	731	8.01537	-2.21104	0.00124565	Ras related GTP binding D [Source:HGNC Symbol;Acc:HGNC:19903]
U2AF1	Up	150	709	Inf	2.20885	0.0014966	U2 small nuclear RNA auxiliary factor 1 [Source:HGNC Symbol;Acc:HGNC:12453]
NGFR	Down	251	54	4.58407	-2.24504	0.00162617	nerve growth factor receptor [Source:HGNC Symbol;Acc:HGNC:7809]
ENSG00000250137	Up	0	14	Inf	6.80488	0.00199604	-
MEMO1P1	Up	70	324	0.18903	2.17754	0.00209966	-
CASQ1	Up	23	108	0	2.19424	0.00349858	calsequestrin 1 [Source:HGNC Symbol;Acc:HGNC:1512]
ANKRD1	Down	87	19	4.25403	-2.21854	0.00432281	ankyrin repeat domain 1 [Source:HGNC Symbol;Acc:HGNC:15819]
GXYLT1	Down	2977	831	3.20307	-1.87182	0.00570391	glucoside xylosyltransferase 1 [Source:HGNC Symbol;Acc:HGNC:27482]
IKBKGP1	Down	58	13	0.114405	-2.1777	0.00747301	-
SH3PXD2A-AS1	Down	22	3	0.316036	-2.85408	0.00910829	-
ENSG00000204556	Up	0	10	Inf	6.3246	0.00922396	-
NHS	Up	0	10	3.79141	6.3246	0.00922396	NHS actin remodeling regulator [Source:HGNC Symbol;Acc:HGNC:7820]
RNU6-1262P	Up	0	10	2.8411	6.3246	0.00922396	-
KRR1	Down	2306	703	0	-1.74465	0.00971536	KRR1 small subunit processome component homolog [Source:HGNC Symbol;Acc:HGNC:5176]
ENSG00000259720	Up	279	962	0	1.75428	0.00983523	-
NUAK1	Down	112	30	0	-1.92703	0.00990783	NUAK family kinase 1 [Source:HGNC Symbol;Acc:HGNC:14311]
ENSG00000231811	Up	127	436	0.160068	1.74747	0.0110235	-
PPARGC1A	Up	609	2040	2.66411	1.71281	0.0111988	PPARG coactivator 1 alpha [Source:HGNC Symbol;Acc:HGNC:9237]
CCN1	Down	998	318	2.13743	-1.68066	0.0132157	cellular communication network factor 1 [Source:HGNC Symbol;Acc:HGNC:2654]
BOLA2B	Down	175	53	14.0131	-1.75192	0.0132431	bolA family member 2B [Source:HGNC Symbol;Acc:HGNC:32479]
CYRIB	Down	3792	1222	6.40403	-1.66465	0.0132459	CYFIP related Rac1 interactor B [Source:HGNC Symbol;Acc:HGNC:25216]
PPATP1	Down	27	5	0.177822	-2.43459	0.0135382	-
PLEKHS1	Down	112	32	Inf	-1.8343	0.0136544	pleckstrin homology domain containing S1 [Source:HGNC Symbol;Acc:HGNC:26285]
ENSG00000278356	Up	0	9	Inf	6.1746	0.0140787	-
RPL22P12	Down	13	1	Inf	-3.57349	0.0141459	-
SEPTIN14P12	Down	13	1	4.02231	-3.57349	0.0141459	-
MIR3197	Up	1	13	6.16909	3.51515	0.0141459	-
KCNJ10	Down	283	89	0	-1.69855	0.0145736	potassium inwardly rectifying channel subfamily J member 10 [Source:HGNC Symbol;Acc:HGNC:6256]
LINC02660	Up	16	62	3.1774	1.91499	0.0153672	-
TRUB1	Down	1975	657	3.07977	-1.61874	0.0161758	TruB pseudouridine synthase family member 1 [Source:HGNC Symbol;Acc:HGNC:16060]
C5orf47	Up	29	101	7.60586	1.76486	0.0164853	-
RNF138	Down	1405	473	0.208555	-1.60144	0.0175274	ring finger protein 138 [Source:HGNC Symbol;Acc:HGNC:17765]
TPM4	Up	8761	26671	0.197611	1.57505	0.0185412	tropomyosin 4 [Source:HGNC Symbol;Acc:HGNC:12013]
SSX2	Down	214	70	2.81346	-1.64146	0.0190998	SSX family member 2 [Source:HGNC Symbol;Acc:HGNC:11336]
CHST1	Down	22	4	0.491968	-2.45369	0.0191124	carbohydrate sulfotransferase 1 [Source:HGNC Symbol;Acc:HGNC:1969]
SLC4A8	Down	22	4	2.135	-2.45369	0.0191124	solute carrier family 4 member 8 [Source:HGNC Symbol;Acc:HGNC:11034]
FBXO28	Down	2003	691	7.49273	-1.56627	0.0197864	F-box protein 28 [Source:HGNC Symbol;Acc:HGNC:29046]
CCNA1	Down	176	58	4.61365	-1.63037	0.0205346	cyclin A1 [Source:HGNC Symbol;Acc:HGNC:1577]
TRPM1	Up	5411	16019	0.0765749	1.53475	0.0216513	transient receptor potential cation channel subfamily M member 1 [Source:HGNC Symbol;Acc:HGNC:7146]
SNRPGP10	Down	283	96	0.116241	-1.58947	0.0217978	-
ENSG00000276925	Down	8	0	3.3379	-6.03773	0.0219002	-
RNU4-47P	Down	8	0	Inf	-6.03773	0.0219002	-
MTX1P1	Down	649	226	Inf	-1.5524	0.0223684	-
DSG2	Down	6379	2279	0.281524	-1.51592	0.0233579	desmoglein 2 [Source:HGNC Symbol;Acc:HGNC:3049]
SLCO4A1-AS1	Up	61	190	Inf	1.60612	0.0233791	-
FAM217B	Down	2650	946	Inf	-1.517	0.0235381	family with sequence similarity 217 member B [Source:HGNC Symbol;Acc:HGNC:16170]
SERPINE1	Down	512	180	Inf	-1.53852	0.0236956	serpin family E member 1 [Source:HGNC Symbol;Acc:HGNC:8583]
ENSG00000254332	Up	13	47	4.28515	1.81332	0.0247606	-
CXCL1	Down	134	45	3.88883	-1.60256	0.0248023	C-X-C motif chemokine ligand 1 [Source:HGNC Symbol;Acc:HGNC:4602]
CORO2A	Down	91	29	4.75974	-1.67654	0.0255297	coronin 2A [Source:HGNC Symbol;Acc:HGNC:2255]
NPPC	Down	136	46	0.11583	-1.5923	0.0255929	natriuretic peptide C [Source:HGNC Symbol;Acc:HGNC:7941]
CHCHD3	Down	4737	1727	11.6832	-1.48668	0.0261165	coiled-coil-helix-coiled-coil-helix domain containing 3 [Source:HGNC Symbol;Acc:HGNC:21906]
CXCL8	Down	585	212	11.6832	-1.49486	0.0278271	C-X-C motif chemokine ligand 8 [Source:HGNC Symbol;Acc:HGNC:6025]
ZFP69B	Down	95	31	11.457	-1.64271	0.0278318	ZFP69 zinc finger protein B [Source:HGNC Symbol;Acc:HGNC:28053]
ENSG00000255741	Up	1	11	2.51025	3.27667	0.0279694	-
SLC30A6	Down	1582	585	0.175951	-1.46608	0.0289303	solute carrier family 30 member 6 [Source:HGNC Symbol;Acc:HGNC:19305]
ABHD5	Down	740	273	0	-1.46924	0.0295978	abhydrolase domain containing 5 [Source:HGNC Symbol;Acc:HGNC:21396]
ENSG00000261719	Up	3	17	0	2.42387	0.0297218	-
CEND1	Down	66	21	0	-1.67716	0.0304424	cell cycle exit and neuronal differentiation 1 [Source:HGNC Symbol;Acc:HGNC:24153]
ST13P18	Up	8	31	0	1.90689	0.0312329	-
NR4A3	Up	1956	5413	0	1.43742	0.0312404	nuclear receptor subfamily 4 group A member 3 [Source:HGNC Symbol;Acc:HGNC:7982]
APBB2	Down	839	314	11.0044	-1.44858	0.0318493	amyloid beta precursor protein binding family B member 2 [Source:HGNC Symbol;Acc:HGNC:582]
CNN3	Down	6604	2505	11.0044	-1.42952	0.0320856	calponin 3 [Source:HGNC Symbol;Acc:HGNC:2157]
HABP4	Up	907	2494	0.325486	1.42812	0.0326514	hyaluronan binding protein 4 [Source:HGNC Symbol;Acc:HGNC:17062]
PCDH1	Down	393	147	0.401202	-1.44897	0.0334536	protocadherin 1 [Source:HGNC Symbol;Acc:HGNC:8655]
NKAIN4	Up	431	1182	3.10268	1.42417	0.0341306	sodium/potassium transporting ATPase interacting 4 [Source:HGNC Symbol;Acc:HGNC:16191]
ENSG00000272006	Down	7	0	2.79561	-5.84822	0.0347826	-
CYP4A22-AS1	Up	0	7	5.49144	5.81773	0.0347826	-
ENSG00000254964	Up	0	7	5.53432	5.81773	0.0347826	-
GNB3	Up	0	7	0.147537	5.81773	0.0347826	G protein subunit beta 3 [Source:HGNC Symbol;Acc:HGNC:4400]
MIR4766	Up	0	7	0.132267	5.81773	0.0347826	-
ISM1	Up	422	1150	2.0991	1.41501	0.0352371	isthmin 1 [Source:HGNC Symbol;Acc:HGNC:16213]
SLC4A1APP1	Down	30	8	0.218099	-1.92126	0.0362528	-
LRRC15	Down	53	17	0.103771	-1.66418	0.03639	leucine rich repeat containing 15 [Source:HGNC Symbol;Acc:HGNC:20818]
MAFB	Up	79	220	0.347747	1.44511	0.0379303	MAF bZIP transcription factor B [Source:HGNC Symbol;Acc:HGNC:6408]
KCNJ2	Down	27	7	3.37841	-1.95936	0.0380057	potassium inwardly rectifying channel subfamily J member 2 [Source:HGNC Symbol;Acc:HGNC:6263]
ENSG00000270165	Up	7	27	3.24056	1.89796	0.0380057	-
MTND4LP30	Up	3	16	4.42067	2.33707	0.0381992	-
FOS	Up	479	1280	0.230374	1.38678	0.0385679	Fos proto-oncogene, AP-1 transcription factor subunit [Source:HGNC Symbol;Acc:HGNC:3796]
ENSG00000287382	Down	13	2	6.67765	-2.65676	0.0396963	-
ZNF404	Down	13	2	6.6725	-2.65676	0.0396963	zinc finger protein 404 [Source:HGNC Symbol;Acc:HGNC:19417]
PRMT6	Up	866	2292	6.44983	1.373	0.0397813	protein arginine methyltransferase 6 [Source:HGNC Symbol;Acc:HGNC:18241]
ENSG00000276968	Down	10	1	0.215814	-3.19905	0.0399705	-
RBPMS2	Down	57	19	0.326352	-1.60957	0.0404197	RNA binding protein, mRNA processing factor 2 [Source:HGNC Symbol;Acc:HGNC:19098]
PNMA2	Down	121	45	0.200641	-1.45548	0.0413183	PNMA family member 2 [Source:HGNC Symbol;Acc:HGNC:9159]
CDKN1C	Down	108	39	0.186382	-1.49751	0.0416304	cyclin dependent kinase inhibitor 1C [Source:HGNC Symbol;Acc:HGNC:1786]
HR	Down	612	243	4.62943	-1.36316	0.0430384	HR lysine demethylase and nuclear receptor corepressor [Source:HGNC Symbol;Acc:HGNC:5172]
RAB3D	Down	162	62	0.270213	-1.41486	0.043324	RAB3D, member RAS oncogene family [Source:HGNC Symbol;Acc:HGNC:9779]
GLI2	Down	56	19	3.6277	-1.58409	0.0438491	GLI family zinc finger 2 [Source:HGNC Symbol;Acc:HGNC:4318]
TDG	Up	774	2004	Inf	1.3413	0.0444314	thymine DNA glycosylase [Source:HGNC Symbol;Acc:HGNC:11700]
MAPK4	Up	282	730	Inf	1.34078	0.0464911	mitogen-activated protein kinase 4 [Source:HGNC Symbol;Acc:HGNC:6878]
MEX3B	Down	103	38	Inf	-1.46656	0.0465329	mex-3 RNA binding family member B [Source:HGNC Symbol;Acc:HGNC:25297]
IL17RD	Down	159	62	Inf	-1.38791	0.0473877	interleukin 17 receptor D [Source:HGNC Symbol;Acc:HGNC:17616]
FZD2	Down	255	101	3.4774	-1.36608	0.0475943	frizzled class receptor 2 [Source:HGNC Symbol;Acc:HGNC:4040]
COL13A1	Down	23	6	Inf	-1.94731	0.0480368	collagen type XIII alpha 1 chain [Source:HGNC Symbol;Acc:HGNC:2190]
ENSG00000244167	Down	23	6	Inf	-1.94731	0.0480368	-
FOXC2	Down	23	6	Inf	-1.94731	0.0480368	forkhead box C2 [Source:HGNC Symbol;Acc:HGNC:3801]
GM2A	Down	4330	1781	Inf	-1.31266	0.0485491	GM2 ganglioside activator [Source:HGNC Symbol;Acc:HGNC:4367]
AGAP13P	Down	15	3		-2.3053	0.0493358	-
MEST	Down	15	3		-2.3053	0.0493358	mesoderm specific transcript [Source:HGNC Symbol;Acc:HGNC:7028]
DMRT2	Up	3	15		2.24472	0.0493358	doublesex and mab-3 related transcription factor 2 [Source:HGNC Symbol;Acc:HGNC:2935]
PPIAP41	Up	3	15		2.24472	0.0493358	-
