# Supplementary material for: LINC00622 transcriptionally promotes RRAGD to repress mTORC1-modulated autophagic cell death by associating with BTF3 in cutaneous melanoma
Source: Cell Death Dis. 2025 Jul 12;16(1):515. doi: 10.1038/s41419-025-07828-1 (PMC12255717; doi:10.1038/s41419-025-07828-1)
Supplement: Supplementary file 4 — Supplementary Table S2 [file 41419_2025_7828_MOESM4_ESM.xlsx]

## Sheet: Sheet1
Table S2. Differentially-expressed genes in response to LINC00622 depletion in A375 cells
gene	State	siNC	siLINC00622	Fold_change	log2(Fold_change)	p-value	Description
SERF1B	Up	28	482	21.6358	3.89006	4.01848e-07	small EDRK-rich factor 1B [Source:HGNC Symbol;Acc:HGNC:10756]
ENSG00000280441	Up	64	584	8.39829	2.97763	3.96929e-05	-
SMG1P2	Up	71	632	2.05201	2.94207	4.75814e-05	-
FAM157B	Down	55	6	0	-3.37747	0.000124037	-
NPIPA2	Down	76	11	0.139761	-2.98314	0.000299252	nuclear pore complex interacting protein family member A2 [Source:HGNC Symbol;Acc:HGNC:41979]
FAM156A	Down	157	30	0	-2.59228	0.000531751	family with sequence similarity 156 member A [Source:HGNC Symbol;Acc:HGNC:30114]
MSTRG.24881	Up	0	18	8.01537	7.07949	0.000726851	-
DHFRP1	Down	697	188	Inf	-2.09956	0.00239126	-
U2AF1L5	Down	471	126	4.58407	-2.11104	0.00241548	U2 small nuclear RNA auxiliary factor 1 like 5 [Source:HGNC Symbol;Acc:HGNC:51830]
ENSG00000278996	Down	21	2	Inf	-3.51657	0.00356754	-
MEMO1P1	Down	125	34	0.18903	-2.0839	0.00431293	-
MTX1P1	Up	241	967	0	1.79407	0.00840942	-
BMS1P13	Up	7	43	4.25403	2.38979	0.00877551	-
ENSG00000226886	Up	3	23	3.20307	2.68237	0.00910829	-
MIR4322	Up	0	11	0.114405	6.37577	0.00922396	-
MSTRG.21973	Down	45	12	0.316036	-2.10449	0.011446	-
LINC02802	Up	12	58	Inf	2.05256	0.0121395	-
AKR1B1P1	Up	0	10	3.79141	6.24	0.0140787	-
ENSG00000226744	Down	11	1	2.8411	-3.50296	0.0197869	-
TPM4	Up	7617	25915	0	1.55656	0.0199074	tropomyosin 4 [Source:HGNC Symbol;Acc:HGNC:12013]
PRUNE2	Up	5	30	0	2.34841	0.0199098	prune homolog 2 with BCH domain [Source:HGNC Symbol;Acc:HGNC:25209]
ENPP5	Up	0	9	0	6.09011	0.0219002	ectonucleotide pyrophosphatase/phosphodiesterase family member 5 [Source:HGNC Symbol;Acc:HGNC:13717]
PAEP	Down	14	2	0.160068	-2.93556	0.0222081	progestagen associated endometrial protein [Source:HGNC Symbol;Acc:HGNC:8573]
CBSL	Down	159	61	2.66411	-1.58995	0.0253906	cystathionine beta-synthase like [Source:HGNC Symbol;Acc:HGNC:51829]
ENSG00000263731	Down	54	18	2.13743	-1.78727	0.025705	-
MSTRG.17013	Up	35	123	14.0131	1.60011	0.0283352	-
MSTRG.2455	Down	16	3	6.40403	-2.57229	0.0297218	-
ACTR3C	Up	3	18	0.177822	2.33105	0.0297218	actin related protein 3C [Source:HGNC Symbol;Acc:HGNC:37282]
ENSG00000224549	Up	7	33	Inf	2.00927	0.0312329	-
LEMD1	Up	11	45	Inf	1.81167	0.0314237	LEM domain containing 1 [Source:HGNC Symbol;Acc:HGNC:18725]
SCARA5	Up	98	318	Inf	1.48716	0.0316976	scavenger receptor class A member 5 [Source:HGNC Symbol;Acc:HGNC:28701]
ZDHHC20	Down	5418	2323	4.02231	-1.43164	0.0318698	zinc finger DHHC-type palmitoyltransferase 20 [Source:HGNC Symbol;Acc:HGNC:20749]
KRR1	Down	2672	1152	6.16909	-1.42359	0.0330799	KRR1 small subunit processome component homolog [Source:HGNC Symbol;Acc:HGNC:5176]
SORBS2	Up	720	2231	0	1.42156	0.0334918	sorbin and SH3 domain containing 2 [Source:HGNC Symbol;Acc:HGNC:24098]
HMGN2P6	Down	7	0	3.1774	-5.93983	0.0347826	-
ENSG00000236842	Up	0	7	3.07977	5.73358	0.0347826	-
ENSG00000258670	Up	0	7	7.60586	5.73358	0.0347826	-
RNA5SP474	Up	0	7	0.208555	5.73358	0.0347826	-
SUGCT-AS1	Up	0	7	0.197611	5.73358	0.0347826	-
SUMO2P19	Up	0	7	2.81346	5.73358	0.0347826	-
ENSG00000267480	Up	8	34	0.491968	1.86247	0.0399547	-
FBXO2	Up	33	110	2.135	1.52374	0.0402827	F-box protein 2 [Source:HGNC Symbol;Acc:HGNC:13581]
KRTAP2-3	Down	56	22	7.49273	-1.55206	0.042332	keratin associated protein 2-3 [Source:HGNC Symbol;Acc:HGNC:18906]
MISP3	Down	32	11	4.61365	-1.73823	0.0434223	-
NPIPA9	Down	58	23	0.0765749	-1.53883	0.0441781	nuclear pore complex interacting protein family, member A9 [Source:HGNC Symbol;Acc:HGNC:41984]
GLT8D2	Up	79	241	0.116241	1.39788	0.0442115	glycosyltransferase 8 domain containing 2 [Source:HGNC Symbol;Acc:HGNC:24890]
RRAGD	Down	515	234	3.3379	-1.34748	0.0456353	Ras related GTP binding D [Source:HGNC Symbol;Acc:HGNC:19903]
CORT	Up	4	19	Inf	2.00694	0.0456519	cortistatin [Source:HGNC Symbol;Acc:HGNC:2257]
DNAJB6P1	Down	251	113	Inf	-1.36024	0.047983	-
CCNA1	Down	119	52	0.281524	-1.40199	0.0484033	cyclin A1 [Source:HGNC Symbol;Acc:HGNC:1577]
FBXO48	Down	112	49	Inf	-1.40011	0.0494581	F-box protein 48 [Source:HGNC Symbol;Acc:HGNC:33857]
RGS16	Up	278	803	Inf	1.32003	0.0496397	regulator of G protein signaling 16 [Source:HGNC Symbol;Acc:HGNC:9997]
FOXO6	Down	40	15	Inf	-1.61629	0.0497416	forkhead box O6 [Source:HGNC Symbol;Acc:HGNC:24814]
ABHD5	Down	944	439	4.28515	-1.31422	0.0498881	abhydrolase domain containing 5 [Source:HGNC Symbol;Acc:HGNC:21396]
