# Supplementary material for: LINC00622 transcriptionally promotes RRAGD to repress mTORC1-modulated autophagic cell death by associating with BTF3 in cutaneous melanoma
Source: Cell Death Dis. 2025 Jul 12;16(1):515. doi: 10.1038/s41419-025-07828-1 (PMC12255717; doi:10.1038/s41419-025-07828-1)
Supplement: Supplementary file 5 — Supplementary Table S3 [file 41419_2025_7828_MOESM5_ESM.xlsx]

## Sheet: Reactome
Table S3. GO and Reactome annotation clustering of regulated genes in LINC00622-depleted cells
Term	database	ID	BgRatio	Pvalue	Qvalue	geneNames
TP53 Regulates Transcription of Genes Involved in G1 Cell Cycle Arrest	Reactome PATHWAY	R-HSA-6804116	14/10867	0.0153583	0.153846	CCNA1
Scavenging by Class A Receptors	Reactome PATHWAY	R-HSA-3000480	19/10867	0.0207908	0.153846	SCARA5
Telomere Extension By Telomerase	Reactome PATHWAY	R-HSA-171319	23/10867	0.025117	0.153846	CCNA1
Triglyceride catabolism	Reactome PATHWAY	R-HSA-163560	24/10867	0.0261958	0.153846	ABHD5
mTORC1-mediated signalling	Reactome PATHWAY	R-HSA-166208	24/10867	0.0261958	0.153846	RRAGD
Cyclin A/B1/B2 associated events during G2/M transition	Reactome PATHWAY	R-HSA-69273	25/10867	0.0272735	0.153846	CCNA1
G0 and Early G1	Reactome PATHWAY	R-HSA-1538133	27/10867	0.0294257	0.153846	CCNA1
Sulfur amino acid metabolism	Reactome PATHWAY	R-HSA-1614635	28/10867	0.0305001	0.153846	LOC102724560
G1/S-Specific Transcription	Reactome PATHWAY	R-HSA-69205	28/10867	0.0305001	0.153846	CCNA1
Energy dependent regulation of mTOR by LKB1-AMPK	Reactome PATHWAY	R-HSA-380972	29/10867	0.0315734	0.153846	RRAGD
Striated Muscle Contraction	Reactome PATHWAY	R-HSA-390522	36/10867	0.0390564	0.153846	TPM4
Regulation of TP53 Degradation	Reactome PATHWAY	R-HSA-6804757	36/10867	0.0390564	0.153846	CCNA1
Regulation of TP53 Expression and Degradation	Reactome PATHWAY	R-HSA-6806003	37/10867	0.0401211	0.153846	CCNA1
Triglyceride metabolism	Reactome PATHWAY	R-HSA-8979227	37/10867	0.0401211	0.153846	ABHD5
RHOV GTPase cycle	Reactome PATHWAY	R-HSA-9013424	38/10867	0.0411847	0.153846	TPM4
Smooth Muscle Contraction	Reactome PATHWAY	R-HSA-445355	40/10867	0.0433086	0.153846	TPM4
MTOR signalling	Reactome PATHWAY	R-HSA-165159	41/10867	0.0443689	0.153846	RRAGD
Binding and Uptake of Ligands by Scavenger Receptors	Reactome PATHWAY	R-HSA-2173782	42/10867	0.0454282	0.153846	SCARA5
G alpha (i) signalling events	Reactome PATHWAY	R-HSA-418594	318/10867	0.0464254	0.153846	RGS16/CORT
G alpha (z) signalling events	Reactome PATHWAY	R-HSA-418597	48/10867	0.0517612	0.153846	RGS16
TP53 Regulates Transcription of Cell Cycle Genes	Reactome PATHWAY	R-HSA-6791312	48/10867	0.0517612	0.153846	CCNA1
Extension of Telomeres	Reactome PATHWAY	R-HSA-180786	51/10867	0.0549132	0.153846	CCNA1
Amino acids regulate mTORC1	Reactome PATHWAY	R-HSA-9639288	55/10867	0.059101	0.153846	RRAGD
Signaling by ALK in cancer	Reactome PATHWAY	R-HSA-9700206	55/10867	0.059101	0.153846	TPM4
Signaling by ALK fusions and activated point mutants	Reactome PATHWAY	R-HSA-9725370	55/10867	0.059101	0.153846	TPM4
Transcriptional Regulation by TP53	Reactome PATHWAY	R-HSA-3700989	365/10867	0.0594547	0.153846	RRAGD/CCNA1
mRNA 3'-end processing	Reactome PATHWAY	R-HSA-72187	58/10867	0.0622307	0.153846	LOC102724594
SCF(Skp2)-mediated degradation of p27/p21	Reactome PATHWAY	R-HSA-187577	60/10867	0.0643118	0.153846	CCNA1
rRNA modification in the nucleus and cytosol	Reactome PATHWAY	R-HSA-6790901	61/10867	0.0653508	0.153846	KRR1
Regulation of PTEN gene transcription	Reactome PATHWAY	R-HSA-8943724	61/10867	0.0653508	0.153846	RRAGD
p53-Dependent G1 DNA Damage Response	Reactome PATHWAY	R-HSA-69563	66/10867	0.0705298	0.153846	CCNA1
p53-Dependent G1/S DNA damage checkpoint	Reactome PATHWAY	R-HSA-69580	66/10867	0.0705298	0.153846	CCNA1
RNA Polymerase II Transcription Termination	Reactome PATHWAY	R-HSA-73856	67/10867	0.0715625	0.153846	LOC102724594
G1/S DNA Damage Checkpoints	Reactome PATHWAY	R-HSA-69615	68/10867	0.0725941	0.153846	CCNA1
Orc1 removal from chromatin	Reactome PATHWAY	R-HSA-68949	71/10867	0.0756826	0.153846	CCNA1
Cdc20:Phospho-APC/C mediated degradation of Cyclin A	Reactome PATHWAY	R-HSA-174184	73/10867	0.0777363	0.153846	CCNA1
CDK-mediated phosphorylation and removal of Cdc6	Reactome PATHWAY	R-HSA-69017	73/10867	0.0777363	0.153846	CCNA1
APC:Cdc20 mediated degradation of cell cycle proteins prior to satisfation of the cell cycle checkpoint	Reactome PATHWAY	R-HSA-179419	74/10867	0.0787616	0.153846	CCNA1
Transport of Mature mRNA derived from an Intron-Containing Transcript	Reactome PATHWAY	R-HSA-159236	75/10867	0.0797859	0.153846	LOC102724594
APC/C:Cdc20 mediated degradation of mitotic proteins	Reactome PATHWAY	R-HSA-176409	76/10867	0.0808091	0.153846	CCNA1
Activation of APC/C and APC/C:Cdc20 mediated degradation of mitotic proteins	Reactome PATHWAY	R-HSA-176814	77/10867	0.0818313	0.153846	CCNA1
DNA Damage/Telomere Stress Induced Senescence	Reactome PATHWAY	R-HSA-2559586	80/10867	0.0848916	0.153846	CCNA1
Regulation of APC/C activators between G1/S and early anaphase	Reactome PATHWAY	R-HSA-176408	81/10867	0.0859096	0.153846	CCNA1
Cyclin E associated events during G1/S transition	Reactome PATHWAY	R-HSA-69202	83/10867	0.0879425	0.153846	CCNA1
Transport of Mature Transcript to Cytoplasm	Reactome PATHWAY	R-HSA-72202	84/10867	0.0889574	0.153846	LOC102724594
Cyclin A:Cdk2-associated events at S phase entry	Reactome PATHWAY	R-HSA-69656	85/10867	0.0899712	0.153846	CCNA1
TP53 Regulates Metabolic Genes	Reactome PATHWAY	R-HSA-5628897	87/10867	0.0919959	0.153846	RRAGD
APC/C-mediated degradation of cell cycle proteins	Reactome PATHWAY	R-HSA-174143	88/10867	0.0930066	0.153846	CCNA1
Regulation of mitotic cell cycle	Reactome PATHWAY	R-HSA-453276	88/10867	0.0930066	0.153846	CCNA1
Switching of origins to a post-replicative state	Reactome PATHWAY	R-HSA-69052	91/10867	0.0960327	0.154222	CCNA1
Regulation of TP53 Activity through Phosphorylation	Reactome PATHWAY	R-HSA-6804756	92/10867	0.0970394	0.154222	CCNA1
Processing of DNA double-strand break ends	Reactome PATHWAY	R-HSA-5693607	98/10867	0.103058	0.160637	CCNA1
Senescence-Associated Secretory Phenotype (SASP)	Reactome PATHWAY	R-HSA-2559582	112/10867	0.116958	0.177029	CCNA1
Telomere Maintenance	Reactome PATHWAY	R-HSA-157579	113/10867	0.117943	0.177029	CCNA1
Selenoamino acid metabolism	Reactome PATHWAY	R-HSA-2408522	118/10867	0.122854	0.180648	LOC102724560
Synthesis of DNA	Reactome PATHWAY	R-HSA-69239	120/10867	0.124812	0.180648	CCNA1
DNA Replication	Reactome PATHWAY	R-HSA-69306	128/10867	0.132602	0.18671	CCNA1
G1/S Transition	Reactome PATHWAY	R-HSA-69206	131/10867	0.135506	0.18671	CCNA1
HDR through Homologous Recombination (HRR) or Single Strand Annealing (SSA)	Reactome PATHWAY	R-HSA-5693567	132/10867	0.136473	0.18671	CCNA1
Macroautophagy	Reactome PATHWAY	R-HSA-1632852	136/10867	0.140328	0.18671	RRAGD
Homology Directed Repair	Reactome PATHWAY	R-HSA-5693538	138/10867	0.142249	0.18671	CCNA1
PTEN Regulation	Reactome PATHWAY	R-HSA-6807070	140/10867	0.144167	0.18671	RRAGD
Chromosome Maintenance	Reactome PATHWAY	R-HSA-73886	141/10867	0.145125	0.18671	CCNA1
Mitotic G1 phase and G1/S transition	Reactome PATHWAY	R-HSA-453279	149/10867	0.152749	0.192836	CCNA1
Autophagy	Reactome PATHWAY	R-HSA-9612973	151/10867	0.154645	0.192836	RRAGD
Cellular response to starvation	Reactome PATHWAY	R-HSA-9711097	156/10867	0.159368	0.195715	RRAGD
Regulation of TP53 Activity	Reactome PATHWAY	R-HSA-5633007	160/10867	0.16313	0.196677	CCNA1
S Phase	Reactome PATHWAY	R-HSA-69242	162/10867	0.165005	0.196677	CCNA1
DNA Double-Strand Break Repair	Reactome PATHWAY	R-HSA-5693532	167/10867	0.169675	0.199313	CCNA1
mRNA Splicing - Major Pathway	Reactome PATHWAY	R-HSA-72163	183/10867	0.18446	0.208528	LOC102724594
Major pathway of rRNA processing in the nucleolus and cytosol	Reactome PATHWAY	R-HSA-6791226	184/10867	0.185376	0.208528	KRR1
mRNA Splicing	Reactome PATHWAY	R-HSA-72172	191/10867	0.191761	0.208528	LOC102724594
rRNA processing in the nucleus and cytosol	Reactome PATHWAY	R-HSA-8868773	194/10867	0.194484	0.208528	KRR1
G2/M Transition	Reactome PATHWAY	R-HSA-69275	196/10867	0.196294	0.208528	CCNA1
Cellular Senescence	Reactome PATHWAY	R-HSA-2559583	197/10867	0.197198	0.208528	CCNA1
Muscle contraction	Reactome PATHWAY	R-HSA-397014	197/10867	0.197198	0.208528	TPM4
Mitotic G2-G2/M phases	Reactome PATHWAY	R-HSA-453274	198/10867	0.198101	0.208528	CCNA1
Peptide ligand-binding receptors	Reactome PATHWAY	R-HSA-375276	201/10867	0.200804	0.208663	CORT
rRNA processing	Reactome PATHWAY	R-HSA-72312	204/10867	0.203499	0.208786	KRR1
Keratinization	Reactome PATHWAY	R-HSA-6805567	214/10867	0.212421	0.214334	KRTAP2-3
G alpha (q) signalling events	Reactome PATHWAY	R-HSA-416476	216/10867	0.214194	0.214334	RGS16
Ub-specific processing proteases	Reactome PATHWAY	R-HSA-5689880	220/10867	0.21773	0.215215	CCNA1
Neddylation	Reactome PATHWAY	R-HSA-8951664	234/10867	0.229991	0.224595	FBXO2
Processing of Capped Intron-Containing Pre-mRNA	Reactome PATHWAY	R-HSA-72203	244/10867	0.238641	0.230268	LOC102724594
PIP3 activates AKT signaling	Reactome PATHWAY	R-HSA-1257604	267/10867	0.258198	0.246208	RRAGD
Cell Cycle Checkpoints	Reactome PATHWAY	R-HSA-69620	294/10867	0.280569	0.264427	CCNA1
Deubiquitination	Reactome PATHWAY	R-HSA-5688426	298/10867	0.28383	0.264427	CCNA1
Intracellular signaling by second messengers	Reactome PATHWAY	R-HSA-9006925	309/10867	0.292728	0.266588	RRAGD
Antigen processing: Ubiquitination & Proteasome degradation	Reactome PATHWAY	R-HSA-983168	309/10867	0.292728	0.266588	FBXO2
Class A/1 (Rhodopsin-like receptors)	Reactome PATHWAY	R-HSA-373076	335/10867	0.313358	0.279104	CORT
DNA Repair	Reactome PATHWAY	R-HSA-73894	335/10867	0.313358	0.279104	CCNA1
Metabolism of amino acids and derivatives	Reactome PATHWAY	R-HSA-71291	374/10867	0.343271	0.301134	LOC102724560
Class I MHC mediated antigen processing & presentation	Reactome PATHWAY	R-HSA-983169	377/10867	0.345522	0.301134	FBXO2
Diseases of signal transduction by growth factor receptors and second messengers	Reactome PATHWAY	R-HSA-5663202	433/10867	0.38626	0.333057	TPM4
RHO GTPase cycle	Reactome PATHWAY	R-HSA-9012999	449/10867	0.397465	0.339111	TPM4
GPCR ligand binding	Reactome PATHWAY	R-HSA-500792	467/10867	0.409846	0.346032	CORT

## Sheet: GO-Molecular_Function
GOMFID	Term	GeneRatio	BgRatio	Pvalue	Qvalue	geneNames
GO:0008307	structural constituent of muscle	45347	42/18337	0.00148596	0.0938498	TPM4/SORBS2
GO:0072341	modified amino acid binding	45347	93/18337	0.00707605	0.115216	DHFRP1/CBSL
GO:0005542	folic acid binding	45316	12/18337	0.0162431	0.115216	DHFRP1
GO:0019842	vitamin binding	45347	145/18337	0.0165387	0.115216	DHFRP1/CBSL
GO:1990825	sequence-specific mRNA binding	45316	13/18337	0.0175852	0.115216	DHFRP1
GO:0000900	translation repressor activity, mRNA regulatory element binding	45316	15/18337	0.0202641	0.115216	DHFRP1
GO:0070402	NADPH binding	45316	15/18337	0.0202641	0.115216	DHFRP1
GO:0003841	1-acylglycerol-3-phosphate O-acyltransferase activity	45316	16/18337	0.0216009	0.115216	ABHD5
GO:1904047	S-adenosyl-L-methionine binding	45316	17/18337	0.022936	0.115216	CBSL
GO:0042171	lysophosphatidic acid acyltransferase activity	45316	18/18337	0.0242693	0.115216	ABHD5
GO:0016646	oxidoreductase activity, acting on the CH-NH group of donors, NAD or NADP as acceptor	45316	19/18337	0.0256009	0.115216	DHFRP1
GO:0004551	nucleotide diphosphatase activity	45316	20/18337	0.0269308	0.115216	ENPP5
GO:0071617	lysophospholipid acyltransferase activity	45316	21/18337	0.0282589	0.115216	ABHD5
GO:0008093	cytoskeletal anchor activity	45316	22/18337	0.0295852	0.115216	SORBS2
GO:0051015	actin filament binding	45347	208/18337	0.0323728	0.115216	TPM4/ACTR3C
GO:0016411	acylglycerol O-acyltransferase activity	45316	25/18337	0.0335539	0.115216	ABHD5
GO:0030371	translation repressor activity	45316	25/18337	0.0335539	0.115216	DHFRP1
GO:0016747	acyltransferase activity, transferring groups other than amino-acyl groups	45347	225/18337	0.0373671	0.115216	ZDHHC20/ABHD5
GO:0019706	protein-cysteine S-palmitoyltransferase activity	45316	28/18337	0.0375069	0.115216	ZDHHC20
GO:0019707	protein-cysteine S-acyltransferase activity	45316	28/18337	0.0375069	0.115216	ZDHHC20
GO:0016645	oxidoreductase activity, acting on the CH-NH group of donors	45316	29/18337	0.0388212	0.115216	DHFRP1
GO:0005184	neuropeptide hormone activity	45316	30/18337	0.0401337	0.115216	CORT
GO:0016417	S-acyltransferase activity	45316	32/18337	0.0427535	0.117401	ZDHHC20
GO:0016746	acyltransferase activity	45347	254/18337	0.0465206	0.122423	ZDHHC20/ABHD5

## Sheet: GO-Biological_Process
GOBPID	Term	GeneRatio	BgRatio	Pvalue	Qvalue	geneNames
GO:0009070	serine family amino acid biosynthetic process	45344	21/18862	0.000269076	0.0620292	DHFRP1/CBSL
GO:0000083	regulation of transcription involved in G1/S transition of mitotic cell cycle	45344	35/18862	0.000754882	0.08701	DHFRP1/CCNA1
GO:0009069	serine family amino acid metabolic process	45344	43/18862	0.00113919	0.0875379	DHFRP1/CBSL
GO:1901607	alpha-amino acid biosynthetic process	45344	67/18862	0.00274249	0.125148	DHFRP1/CBSL
GO:0008652	cellular amino acid biosynthetic process	45344	77/18862	0.00360388	0.125148	DHFRP1/CBSL
GO:0031146	SCF-dependent proteasomal ubiquitin-dependent protein catabolic process	45344	93/18862	0.00521006	0.125148	FBXO48/FBXO2
GO:0007127	meiosis I	45344	121/18862	0.0086693	0.125148	CORT/CCNA1
GO:0061982	meiosis I cell cycle process	45344	126/18862	0.00937069	0.125148	CORT/CCNA1
GO:0009396	folic acid-containing compound biosynthetic process	45313	10/18862	0.0116054	0.125148	DHFRP1
GO:0051006	positive regulation of lipoprotein lipase activity	45313	10/18862	0.0116054	0.125148	ABHD5
GO:0071233	cellular response to leucine	45313	10/18862	0.0116054	0.125148	RRAGD
GO:1990253	cellular response to leucine starvation	45313	10/18862	0.0116054	0.125148	RRAGD
GO:2000121	regulation of removal of superoxide radicals	45313	10/18862	0.0116054	0.125148	DHFRP1
GO:0061365	positive regulation of triglyceride lipase activity	45313	11/18862	0.0127588	0.125148	ABHD5
GO:0006534	cysteine metabolic process	45313	12/18862	0.013911	0.125148	CBSL
GO:0006563	L-serine metabolic process	45313	12/18862	0.013911	0.125148	CBSL
GO:0009071	serine family amino acid catabolic process	45313	13/18862	0.0150619	0.125148	CBSL
GO:0032725	positive regulation of granulocyte macrophage colony-stimulating factor production	45313	13/18862	0.0150619	0.125148	PAEP
GO:0043201	response to leucine	45313	13/18862	0.0150619	0.125148	RRAGD
GO:0050667	homocysteine metabolic process	45313	13/18862	0.0150619	0.125148	CBSL
GO:0000098	sulfur amino acid catabolic process	45313	14/18862	0.0162115	0.125148	CBSL
GO:0010889	regulation of sequestering of triglyceride	45313	14/18862	0.0162115	0.125148	ABHD5
GO:0010896	regulation of triglyceride catabolic process	45313	14/18862	0.0162115	0.125148	ABHD5
GO:0140013	meiotic nuclear division	45344	174/18862	0.0173162	0.125148	CORT/CCNA1
GO:0032645	regulation of granulocyte macrophage colony-stimulating factor production	45313	15/18862	0.0173598	0.125148	PAEP
GO:0042559	pteridine-containing compound biosynthetic process	45313	15/18862	0.0173598	0.125148	DHFRP1
GO:0070207	protein homotrimerization	45313	15/18862	0.0173598	0.125148	SCARA5
GO:0032604	granulocyte macrophage colony-stimulating factor production	45313	16/18862	0.0185068	0.125148	PAEP
GO:0000097	sulfur amino acid biosynthetic process	45313	17/18862	0.0196525	0.125148	CBSL
GO:0030730	sequestering of triglyceride	45313	17/18862	0.0196525	0.125148	ABHD5
GO:0070206	protein trimerization	45313	17/18862	0.0196525	0.125148	SCARA5
GO:1904263	positive regulation of TORC1 signaling	45313	17/18862	0.0196525	0.125148	RRAGD
GO:1903046	meiotic cell cycle process	45344	190/18862	0.020427	0.125148	CORT/CCNA1
GO:1901605	alpha-amino acid metabolic process	45344	191/18862	0.0206287	0.125148	DHFRP1/CBSL
GO:0000712	resolution of meiotic recombination intermediates	45313	18/18862	0.020797	0.125148	CORT
GO:0006544	glycine metabolic process	45313	19/18862	0.0219402	0.125148	DHFRP1
GO:0034755	iron ion transmembrane transport	45313	19/18862	0.0219402	0.125148	SCARA5
GO:0046653	tetrahydrofolate metabolic process	45313	19/18862	0.0219402	0.125148	DHFRP1
GO:0046655	folic acid metabolic process	45313	20/18862	0.0230821	0.125148	DHFRP1
GO:1903429	regulation of cell maturation	45313	21/18862	0.0242228	0.125148	PAEP
GO:0010888	negative regulation of lipid storage	45313	22/18862	0.0253622	0.125148	ABHD5
GO:0034312	diol biosynthetic process	45313	22/18862	0.0253622	0.125148	DHFRP1
GO:0007141	male meiosis I	45313	23/18862	0.0265003	0.125148	CCNA1
GO:0019430	removal of superoxide radicals	45313	23/18862	0.0265003	0.125148	DHFRP1
GO:0090208	positive regulation of triglyceride metabolic process	45313	23/18862	0.0265003	0.125148	ABHD5
GO:0018230	peptidyl-L-cysteine S-palmitoylation	45313	24/18862	0.0276371	0.125148	ZDHHC20
GO:0018231	peptidyl-S-diacylglycerol-L-cysteine biosynthetic process from peptidyl-cysteine	45313	24/18862	0.0276371	0.125148	ZDHHC20
GO:0051000	positive regulation of nitric-oxide synthase activity	45313	24/18862	0.0276371	0.125148	DHFRP1
GO:0051004	regulation of lipoprotein lipase activity	45313	24/18862	0.0276371	0.125148	ABHD5
GO:0051307	meiotic chromosome separation	45313	25/18862	0.0287727	0.125148	CORT
GO:0071450	cellular response to oxygen radical	45313	25/18862	0.0287727	0.125148	DHFRP1
GO:0071451	cellular response to superoxide	45313	25/18862	0.0287727	0.125148	DHFRP1
GO:1990000	amyloid fibril formation	45313	25/18862	0.0287727	0.125148	SERF1B
GO:0031668	cellular response to extracellular stimulus	45344	235/18862	0.030311	0.125854	RRAGD/CBSL
GO:0006760	folic acid-containing compound metabolic process	45313	27/18862	0.0310401	0.125854	DHFRP1
GO:0050996	positive regulation of lipid catabolic process	45313	27/18862	0.0310401	0.125854	ABHD5
GO:0000303	response to superoxide	45313	28/18862	0.0321719	0.125854	DHFRP1
GO:0006516	glycoprotein catabolic process	45313	28/18862	0.0321719	0.125854	FBXO2
GO:0000305	response to oxygen radical	45313	29/18862	0.0333024	0.125854	DHFRP1
GO:0034311	diol metabolic process	45313	29/18862	0.0333024	0.125854	DHFRP1
GO:0048240	sperm capacitation	45313	29/18862	0.0333024	0.125854	PAEP
GO:0051321	meiotic cell cycle	45344	250/18862	0.0339552	0.126251	CORT/CCNA1
GO:0090322	regulation of superoxide metabolic process	45313	32/18862	0.0366864	0.126328	DHFRP1
GO:0003298	physiological muscle hypertrophy	45313	33/18862	0.0378119	0.126328	SORBS2
GO:0003301	physiological cardiac muscle hypertrophy	45313	33/18862	0.0378119	0.126328	SORBS2
GO:0018345	protein palmitoylation	45313	33/18862	0.0378119	0.126328	ZDHHC20
GO:0032770	positive regulation of monooxygenase activity	45313	33/18862	0.0378119	0.126328	DHFRP1
GO:0042558	pteridine-containing compound metabolic process	45313	33/18862	0.0378119	0.126328	DHFRP1
GO:0061049	cell growth involved in cardiac muscle cell development	45313	33/18862	0.0378119	0.126328	SORBS2
GO:0000082	G1/S transition of mitotic cell cycle	45344	275/18862	0.0403902	0.133014	DHFRP1/CCNA1
GO:0000096	sulfur amino acid metabolic process	45313	37/18862	0.0423013	0.133224	CBSL
GO:1901031	regulation of response to reactive oxygen species	45313	37/18862	0.0423013	0.133224	DHFRP1
GO:0019433	triglyceride catabolic process	45313	38/18862	0.0434205	0.133224	ABHD5
GO:0030049	muscle filament sliding	45313	39/18862	0.0445385	0.133224	TPM4
GO:0033275	actin-myosin filament sliding	45313	39/18862	0.0445385	0.133224	TPM4
GO:0090207	regulation of triglyceride metabolic process	45313	39/18862	0.0445385	0.133224	ABHD5
GO:1903432	regulation of TORC1 signaling	45313	39/18862	0.0445385	0.133224	RRAGD
GO:0006730	one-carbon metabolic process	45313	40/18862	0.0456552	0.133224	DHFRP1
GO:0031297	replication fork processing	45313	40/18862	0.0456552	0.133224	CORT
GO:0044843	cell cycle G1/S phase transition	45344	298/18862	0.0466881	0.133602	DHFRP1/CCNA1
GO:0032008	positive regulation of TOR signaling	45313	42/18862	0.0478849	0.133602	RRAGD
GO:0060999	positive regulation of dendritic spine development	45313	42/18862	0.0478849	0.133602	FOXO6
GO:0071496	cellular response to external stimulus	45344	303/18862	0.048103	0.133602	RRAGD/CBSL

## Sheet: GO-Cellular_Component
GOCCID	Term	GeneRatio	BgRatio	Pvalue	Qvalue	geneNames
GO:0019005	SCF ubiquitin ligase complex	45348	63/19520	0.00316953	0.120108	FBXO48/FBXO2
GO:0043240	Fanconi anaemia nuclear complex	45317	14/19520	0.0184931	0.178169	CORT
GO:0031461	cullin-RING ubiquitin ligase complex	45348	163/19520	0.0197519	0.178169	FBXO48/FBXO2
GO:0005865	striated muscle thin filament	45317	22/19520	0.0289124	0.178169	TPM4
GO:0030017	sarcomere	45348	203/19520	0.0296948	0.178169	TPM4/SORBS2
GO:0036379	myofilament	45317	26/19520	0.0340821	0.178169	TPM4
GO:0030016	myofibril	45348	224/19520	0.0355642	0.178169	TPM4/SORBS2
GO:0043292	contractile fiber	45348	231/19520	0.0376136	0.178169	TPM4/SORBS2
