# Supplementary material for: LINC00622 transcriptionally promotes RRAGD to repress mTORC1-modulated autophagic cell death by associating with BTF3 in cutaneous melanoma
Source: Cell Death Dis. 2025 Jul 12;16(1):515. doi: 10.1038/s41419-025-07828-1 (PMC12255717; doi:10.1038/s41419-025-07828-1)
Supplement: Supplementary file 6 — Supplementary Table S4 [file 41419_2025_7828_MOESM6_ESM.xlsx]

## Sheet: Sheet0
Table S4. List of proteins specifically associating with LINC00622 identified by RNA pulldown followed by HPLC-MS
Entry	Entry name	Status	Protein names	Gene names	Organism	Length
Q68E01	INT3_HUMAN	reviewed	Integrator complex subunit 3 (Int3) (SOSS complex subunit A) (Sensor of single-strand DNA complex subunit A) (SOSS-A) (Sensor of ssDNA subunit A)	INTS3 C1orf193 C1orf60	Homo sapiens (Human)	1043
Q13509	TBB3_HUMAN	reviewed	Tubulin beta-3 chain (Tubulin beta-4 chain) (Tubulin beta-III)	TUBB3 TUBB4	Homo sapiens (Human)	450
P07437	TBB5_HUMAN	reviewed	Tubulin beta chain (Tubulin beta-5 chain)	TUBB TUBB5 OK/SW-cl.56	Homo sapiens (Human)	444
P0C0S5	H2AZ_HUMAN	reviewed	Histone H2A.Z (H2A/z)	H2AZ1 H2AFZ H2AZ	Homo sapiens (Human)	128
Q9P2J5	SYLC_HUMAN	reviewed	Leucine--tRNA ligase, cytoplasmic (EC 6.1.1.4) (Leucyl-tRNA synthetase) (LeuRS)	LARS1 KIAA1352 LARS	Homo sapiens (Human)	1176
P55060	XPO2_HUMAN	reviewed	Exportin-2 (Exp2) (Cellular apoptosis susceptibility protein) (Chromosome segregation 1-like protein) (Importin-alpha re-exporter)	CSE1L CAS XPO2	Homo sapiens (Human)	971
P62333	PRS10_HUMAN	reviewed	26S proteasome regulatory subunit 10B (26S proteasome AAA-ATPase subunit RPT4) (Proteasome 26S subunit ATPase 6) (Proteasome subunit p42)	PSMC6 SUG2	Homo sapiens (Human)	389
P25311	ZA2G_HUMAN	reviewed	Zinc-alpha-2-glycoprotein (Zn-alpha-2-GP) (Zn-alpha-2-glycoprotein)	AZGP1 ZAG ZNGP1	Homo sapiens (Human)	298
P04350	TBB4A_HUMAN	reviewed	Tubulin beta-4A chain (Tubulin 5 beta) (Tubulin beta-4 chain)	TUBB4A TUBB4 TUBB5	Homo sapiens (Human)	444
Q9BUF5	TBB6_HUMAN	reviewed	Tubulin beta-6 chain (Tubulin beta class V)	TUBB6	Homo sapiens (Human)	446
P68371	TBB4B_HUMAN	reviewed	Tubulin beta-4B chain (Tubulin beta-2 chain) (Tubulin beta-2C chain)	TUBB4B TUBB2C	Homo sapiens (Human)	445
Q9H2U1	DHX36_HUMAN	reviewed	ATP-dependent DNA/RNA helicase DHX36 (EC 3.6.4.12) (EC 3.6.4.13) (DEAD/H box polypeptide 36) (DEAH-box protein 36) (G4-resolvase-1) (G4R1) (MLE-like protein 1) (RNA helicase associated with AU-rich element protein)	DHX36 DDX36 KIAA1488 MLEL1 RHAU	Homo sapiens (Human)	1008
Q9H7E9	CH033_HUMAN	reviewed	UPF0488 protein C8orf33	C8orf33	Homo sapiens (Human)	229
P15497	APOA1_BOVIN	reviewed	Apolipoprotein A-I (Apo-AI) (ApoA-I) (Apolipoprotein A1) [Cleaved into: Proapolipoprotein A-I (ProapoA-I); Truncated apolipoprotein A-I]	APOA1	Homo sapiens (Human)	265
Q5T8I3	F102B_HUMAN	reviewed	Protein FAM102B	FAM102B	Homo sapiens (Human)	360
Q9NW64	RBM22_HUMAN	reviewed	Pre-mRNA-splicing factor RBM22 (RNA-binding motif protein 22) (Zinc finger CCCH domain-containing protein 16)	RBM22 ZC3H16 199G4	Homo sapiens (Human)	420
P10644	KAP0_HUMAN	reviewed	cAMP-dependent protein kinase type I-alpha regulatory subunit (Tissue-specific extinguisher 1) (TSE1)	PRKAR1A PKR1 PRKAR1 TSE1	Homo sapiens (Human)	381
Q4ZG55	GREB1_HUMAN	reviewed	Protein GREB1 (Gene regulated in breast cancer 1 protein)	GREB1 KIAA0575	Homo sapiens (Human)	1949
O75044	SRGP2_HUMAN	reviewed	SLIT-ROBO Rho GTPase-activating protein 2 (srGAP2) (Formin-binding protein 2) (Rho GTPase-activating protein 34)	SRGAP2 ARHGAP34 FNBP2 KIAA0456 SRGAP2A	Homo sapiens (Human)	1071
Q7Z6B7	SRGP1_HUMAN	reviewed	SLIT-ROBO Rho GTPase-activating protein 1 (srGAP1) (Rho GTPase-activating protein 13)	SRGAP1 ARHGAP13 KIAA1304	Homo sapiens (Human)	1085
P52597	HNRPF_HUMAN	reviewed	Heterogeneous nuclear ribonucleoprotein F (hnRNP F) (Nucleolin-like protein mcs94-1) [Cleaved into: Heterogeneous nuclear ribonucleoprotein F, N-terminally processed]	HNRNPF HNRPF	Homo sapiens (Human)	415
P55795	HNRH2_HUMAN	reviewed	Heterogeneous nuclear ribonucleoprotein H2 (hnRNP H2) (FTP-3) (Heterogeneous nuclear ribonucleoprotein H') (hnRNP H') [Cleaved into: Heterogeneous nuclear ribonucleoprotein H2, N-terminally processed]	HNRNPH2 FTP3 HNRPH2	Homo sapiens (Human)	449
Q96PZ2	F111A_HUMAN	reviewed	Serine protease FAM111A (EC 3.4.21.-)	FAM111A KIAA1895	Homo sapiens (Human)	611
Q8IXB1	DJC10_HUMAN	reviewed	DnaJ homolog subfamily C member 10 (EC 1.8.4.-) (Endoplasmic reticulum DNA J domain-containing protein 5) (ER-resident protein ERdj5) (ERdj5) (Macrothioredoxin) (MTHr)	DNAJC10 ERDJ5 UNQ495/PRO1012	Homo sapiens (Human)	793
Q9UBB5	MBD2_HUMAN	reviewed	Methyl-CpG-binding domain protein 2 (Demethylase) (DMTase) (Methyl-CpG-binding protein MBD2)	MBD2	Homo sapiens (Human)	411
P05198	IF2A_HUMAN	reviewed	Eukaryotic translation initiation factor 2 subunit 1 (Eukaryotic translation initiation factor 2 subunit alpha) (eIF-2-alpha) (eIF-2A) (eIF-2alpha)	EIF2S1 EIF2A	Homo sapiens (Human)	315
O95365	ZBT7A_HUMAN	reviewed	Zinc finger and BTB domain-containing protein 7A (Factor binding IST protein 1) (FBI-1) (Factor that binds to inducer of short transcripts protein 1) (HIV-1 1st-binding protein 1) (Leukemia/lymphoma-related factor) (POZ and Krueppel erythroid myeloid ontogenic factor) (POK erythroid myeloid ontogenic factor) (Pokemon) (Pokemon 1) (TTF-I-interacting peptide 21) (TIP21) (Zinc finger protein 857A)	ZBTB7A FBI1 LRF ZBTB7 ZNF857A	Homo sapiens (Human)	584
Q12965	MYO1E_HUMAN	reviewed	Unconventional myosin-Ie (Myosin-Ic) (Unconventional myosin 1E)	MYO1E MYO1C	Homo sapiens (Human)	1108
O14640	DVL1_HUMAN	reviewed	Segment polarity protein dishevelled homolog DVL-1 (Dishevelled-1) (DSH homolog 1)	DVL1	Homo sapiens (Human)	695
O95758	PTBP3_HUMAN	reviewed	Polypyrimidine tract-binding protein 3 (Regulator of differentiation 1) (Rod1)	PTBP3 ROD1	Homo sapiens (Human)	552
Q01844	EWS_HUMAN	reviewed	RNA-binding protein EWS (EWS oncogene) (Ewing sarcoma breakpoint region 1 protein)	EWSR1 EWS	Homo sapiens (Human)	656
P27694	RFA1_HUMAN	reviewed	Replication protein A 70 kDa DNA-binding subunit (RP-A p70) (Replication factor A protein 1) (RF-A protein 1) (Single-stranded DNA-binding protein) [Cleaved into: Replication protein A 70 kDa DNA-binding subunit, N-terminally processed]	RPA1 REPA1 RPA70	Homo sapiens (Human)	616
Q9BZE1	RM37_HUMAN	reviewed	39S ribosomal protein L37, mitochondrial (L37mt) (MRP-L37) (39S ribosomal protein L2, mitochondrial) (L2mt) (MRP-L2) (Mitochondrial large ribosomal subunit protein mL37)	MRPL37 MRPL2 RPML2 HSPC235	Homo sapiens (Human)	423
Q53EP0	FND3B_HUMAN	reviewed	Fibronectin type III domain-containing protein 3B (Factor for adipocyte differentiation 104) (HCV NS5A-binding protein 37)	FNDC3B FAD104 NS5ABP37 UNQ2421/PRO4979/PRO34274	Homo sapiens (Human)	1204
P22695	QCR2_HUMAN	reviewed	Cytochrome b-c1 complex subunit 2, mitochondrial (Complex III subunit 2) (Core protein II) (Ubiquinol-cytochrome-c reductase complex core protein 2)	UQCRC2	Homo sapiens (Human)	453
Q460N5	PAR14_HUMAN	reviewed	Protein mono-ADP-ribosyltransferase PARP14 (EC 2.4.2.-) (ADP-ribosyltransferase diphtheria toxin-like 8) (ARTD8) (B aggressive lymphoma protein 2) (Poly [ADP-ribose] polymerase 14) (PARP-14)	PARP14 BAL2 KIAA1268	Homo sapiens (Human)	1801
Q96KP1	EXOC2_HUMAN	reviewed	Exocyst complex component 2 (Exocyst complex component Sec5)	EXOC2 SEC5 SEC5L1	Homo sapiens (Human)	924
Q96TA2	YMEL1_HUMAN	reviewed	ATP-dependent zinc metalloprotease YME1L1 (EC 3.4.24.-) (ATP-dependent metalloprotease FtsH1) (Meg-4) (Presenilin-associated metalloprotease) (PAMP) (YME1-like protein 1)	YME1L1 FTSH1 YME1L UNQ1868/PRO4304	Homo sapiens (Human)	773
Q8IWR0	Z3H7A_HUMAN	reviewed	Zinc finger CCCH domain-containing protein 7A	ZC3H7A ZC3H7 ZC3HDC7 HSPC055	Homo sapiens (Human)	971
Q16531	DDB1_HUMAN	reviewed	DNA damage-binding protein 1 (DDB p127 subunit) (DNA damage-binding protein a) (DDBa) (Damage-specific DNA-binding protein 1) (HBV X-associated protein 1) (XAP-1) (UV-damaged DNA-binding factor) (UV-damaged DNA-binding protein 1) (UV-DDB 1) (XPE-binding factor) (XPE-BF) (Xeroderma pigmentosum group E-complementing protein) (XPCe)	DDB1 XAP1	Homo sapiens (Human)	1140
P40937	RFC5_HUMAN	reviewed	Replication factor C subunit 5 (Activator 1 36 kDa subunit) (A1 36 kDa subunit) (Activator 1 subunit 5) (Replication factor C 36 kDa subunit) (RF-C 36 kDa subunit) (RFC36)	RFC5	Homo sapiens (Human)	340
Q9BRL6	SRSF8_HUMAN	reviewed	Serine/arginine-rich splicing factor 8 (Pre-mRNA-splicing factor SRP46) (Splicing factor SRp46) (Splicing factor, arginine/serine-rich 2B)	SRSF8 SFRS2B SRP46	Homo sapiens (Human)	282
Q9NWT8	AKIP_HUMAN	reviewed	Aurora kinase A-interacting protein (AURKA-interacting protein) (28S ribosomal protein S38, mitochondrial) (MRP-S38) (Mitochondrial small ribosomal subunit protein mS38)	AURKAIP1 AIP AKIP MRPS38	Homo sapiens (Human)	199
Q5BKZ1	ZN326_HUMAN	reviewed	DBIRD complex subunit ZNF326 (Zinc finger protein 326) (Zinc finger protein interacting with mRNPs and DBC1)	ZNF326 ZIRD	Homo sapiens (Human)	582
O60841	IF2P_HUMAN	reviewed	Eukaryotic translation initiation factor 5B (eIF-5B) (EC 3.6.5.3) (Translation initiation factor IF-2)	EIF5B IF2 KIAA0741	Homo sapiens (Human)	1220
Q6NWY9	PR40B_HUMAN	reviewed	Pre-mRNA-processing factor 40 homolog B (Huntingtin yeast partner C) (Huntingtin-interacting protein C)	PRPF40B HYPC	Homo sapiens (Human)	871
Q9BYG5	PAR6B_HUMAN	reviewed	Partitioning defective 6 homolog beta (PAR-6 beta) (PAR-6B)	PARD6B PAR6B	Homo sapiens (Human)	372
Q14204	DYHC1_HUMAN	reviewed	Cytoplasmic dynein 1 heavy chain 1 (Cytoplasmic dynein heavy chain 1) (Dynein heavy chain, cytosolic)	DYNC1H1 DHC1 DNCH1 DNCL DNECL DYHC KIAA0325	Homo sapiens (Human)	4646
Q8IZH2	XRN1_HUMAN	reviewed	5'-3' exoribonuclease 1 (EC 3.1.13.-) (Strand-exchange protein 1 homolog)	XRN1 SEP1	Homo sapiens (Human)	1706
P02538	K2C6A_HUMAN	reviewed	Keratin, type II cytoskeletal 6A (Cytokeratin-6A) (CK-6A) (Cytokeratin-6D) (CK-6D) (Keratin-6A) (K6A) (Type-II keratin Kb6) (allergen Hom s 5)	KRT6A K6A KRT6D	Homo sapiens (Human)	564
P35908	K22E_HUMAN	reviewed	Keratin, type II cytoskeletal 2 epidermal (Cytokeratin-2e) (CK-2e) (Epithelial keratin-2e) (Keratin-2 epidermis) (Keratin-2e) (K2e) (Type-II keratin Kb2)	KRT2 KRT2A KRT2E	Homo sapiens (Human)	639
P08729	K2C7_HUMAN	reviewed	Keratin, type II cytoskeletal 7 (Cytokeratin-7) (CK-7) (Keratin-7) (K7) (Sarcolectin) (Type-II keratin Kb7)	KRT7 SCL	Homo sapiens (Human)	469
P04259	K2C6B_HUMAN	reviewed	Keratin, type II cytoskeletal 6B (Cytokeratin-6B) (CK-6B) (Keratin-6B) (K6B) (Type-II keratin Kb10)	KRT6B K6B KRTL1	Homo sapiens (Human)	564
P13647	K2C5_HUMAN	reviewed	Keratin, type II cytoskeletal 5 (58 kDa cytokeratin) (Cytokeratin-5) (CK-5) (Keratin-5) (K5) (Type-II keratin Kb5)	KRT5	Homo sapiens (Human)	590
O43670	ZN207_HUMAN	reviewed	BUB3-interacting and GLEBS motif-containing protein ZNF207 (BuGZ) (hBuGZ) (Zinc finger protein 207)	ZNF207 BUGZ	Homo sapiens (Human)	478
Q9UKD2	MRT4_HUMAN	reviewed	mRNA turnover protein 4 homolog (Ribosome assembly factor MRTO4)	MRTO4 C1orf33 MRT4	Homo sapiens (Human)	239
Q92917	GPKOW_HUMAN	reviewed	G-patch domain and KOW motifs-containing protein (G-patch domain-containing protein 5) (Protein MOS2 homolog) (Protein T54)	GPKOW GPATC5 GPATCH5 T54	Homo sapiens (Human)	476
P02672	FIBA_BOVIN	reviewed	Fibrinogen alpha chain [Cleaved into: Fibrinopeptide A; Fibrinogen alpha chain]	FGA	Homo sapiens (Human)	615
O00422	SAP18_HUMAN	reviewed	Histone deacetylase complex subunit SAP18 (18 kDa Sin3-associated polypeptide) (2HOR0202) (Cell growth-inhibiting gene 38 protein) (Sin3-associated polypeptide p18)	SAP18 GIG38	Homo sapiens (Human)	153
Q9NW13	RBM28_HUMAN	reviewed	RNA-binding protein 28 (RNA-binding motif protein 28)	RBM28	Homo sapiens (Human)	759
P52756	RBM5_HUMAN	reviewed	RNA-binding protein 5 (Protein G15) (Putative tumor suppressor LUCA15) (RNA-binding motif protein 5) (Renal carcinoma antigen NY-REN-9)	RBM5 H37 LUCA15	Homo sapiens (Human)	815
P98175	RBM10_HUMAN	reviewed	RNA-binding protein 10 (G patch domain-containing protein 9) (RNA-binding motif protein 10) (RNA-binding protein S1-1) (S1-1)	RBM10 DXS8237E GPATC9 GPATCH9 KIAA0122	Homo sapiens (Human)	930
P04264	K2C1_HUMAN	reviewed	Keratin, type II cytoskeletal 1 (67 kDa cytokeratin) (Cytokeratin-1) (CK-1) (Hair alpha protein) (Keratin-1) (K1) (Type-II keratin Kb1)	KRT1 KRTA	Homo sapiens (Human)	644
Q8IYB7	DI3L2_HUMAN	reviewed	DIS3-like exonuclease 2 (hDIS3L2) (EC 3.1.13.-)	DIS3L2 FAM6A	Homo sapiens (Human)	885
Q08AE8	SPIR1_HUMAN	reviewed	Protein spire homolog 1 (Spir-1)	SPIRE1 KIAA1135 SPIR1	Homo sapiens (Human)	756
O95817	BAG3_HUMAN	reviewed	BAG family molecular chaperone regulator 3 (BAG-3) (Bcl-2-associated athanogene 3) (Bcl-2-binding protein Bis) (Docking protein CAIR-1)	BAG3 BIS	Homo sapiens (Human)	575
Q9Y608	LRRF2_HUMAN	reviewed	Leucine-rich repeat flightless-interacting protein 2 (LRR FLII-interacting protein 2)	LRRFIP2	Homo sapiens (Human)	721
Q96CM3	RUSD4_HUMAN	reviewed	Pseudouridylate synthase RPUSD4, mitochondrial (EC 5.4.99.-) (RNA pseudouridylate synthase domain-containing protein 4)	RPUSD4	Homo sapiens (Human)	377
Q96EP5	DAZP1_HUMAN	reviewed	DAZ-associated protein 1 (Deleted in azoospermia-associated protein 1)	DAZAP1	Homo sapiens (Human)	407
Q96MG7	NSE3_HUMAN	reviewed	Non-structural maintenance of chromosomes element 3 homolog (Non-SMC element 3 homolog) (Hepatocellular carcinoma-associated protein 4) (MAGE-G1 antigen) (Melanoma-associated antigen G1) (Necdin-like protein 2)	NSMCE3 HCA4 MAGEG1 NDNL2	Homo sapiens (Human)	304
Q86XZ4	SPAS2_HUMAN	reviewed	Spermatogenesis-associated serine-rich protein 2 (Serine-rich spermatocytes and round spermatid 59 kDa protein) (p59scr)	SPATS2 SCR59 SPATA10 Nbla00526	Homo sapiens (Human)	545
Q8TB72	PUM2_HUMAN	reviewed	Pumilio homolog 2 (Pumilio-2)	PUM2 KIAA0235 PUMH2	Homo sapiens (Human)	1066
Q14671	PUM1_HUMAN	reviewed	Pumilio homolog 1 (HsPUM) (Pumilio-1)	PUM1 KIAA0099 PUMH1	Homo sapiens (Human)	1186
O75683	SURF6_HUMAN	reviewed	Surfeit locus protein 6	SURF6 SURF-6	Homo sapiens (Human)	361
Q9NX63	MIC19_HUMAN	reviewed	MICOS complex subunit MIC19 (Coiled-coil-helix-coiled-coil-helix domain-containing protein 3)	CHCHD3 MIC19 MINOS3	Homo sapiens (Human)	227
Q9Y5S9	RBM8A_HUMAN	reviewed	RNA-binding protein 8A (Binder of OVCA1-1) (BOV-1) (RNA-binding motif protein 8A) (RNA-binding protein Y14) (Ribonucleoprotein RBM8A)	RBM8A RBM8 HSPC114 MDS014	Homo sapiens (Human)	174
Q8IY17	PLPL6_HUMAN	reviewed	Patatin-like phospholipase domain-containing protein 6 (EC 3.1.1.5) (Neuropathy target esterase)	PNPLA6 NTE	Homo sapiens (Human)	1375
O60930	RNH1_HUMAN	reviewed	Ribonuclease H1 (RNase H1) (EC 3.1.26.4) (Ribonuclease H type II)	RNASEH1 RNH1	Homo sapiens (Human)	286
P02533	K1C14_HUMAN	reviewed	Keratin, type I cytoskeletal 14 (Cytokeratin-14) (CK-14) (Keratin-14) (K14)	KRT14	Homo sapiens (Human)	472
P13645	K1C10_HUMAN	reviewed	Keratin, type I cytoskeletal 10 (Cytokeratin-10) (CK-10) (Keratin-10) (K10)	KRT10 KPP	Homo sapiens (Human)	584
P05784	K1C18_MOUSE	reviewed	Keratin, type I cytoskeletal 18 (Cytokeratin endo B) (Keratin D) (Cytokeratin-18) (CK-18) (Keratin-18) (K18)	Krt18 Kerd Krt1-18	Homo sapiens (Human)	423
P35527	K1C9_HUMAN	reviewed	Keratin, type I cytoskeletal 9 (Cytokeratin-9) (CK-9) (Keratin-9) (K9)	KRT9	Homo sapiens (Human)	623
P08779	K1C16_HUMAN	reviewed	Keratin, type I cytoskeletal 16 (Cytokeratin-16) (CK-16) (Keratin-16) (K16)	KRT16 KRT16A	Homo sapiens (Human)	473
Q9Y697	NFS1_HUMAN	reviewed	Cysteine desulfurase, mitochondrial (EC 2.8.1.7)	NFS1 NIFS HUSSY-08	Homo sapiens (Human)	457
Q9BT25	HAUS8_HUMAN	reviewed	HAUS augmin-like complex subunit 8 (HEC1/NDC80-interacting centrosome-associated protein 1) (Sarcoma antigen NY-SAR-48)	HAUS8 HICE1	Homo sapiens (Human)	410
Q969M3	YIPF5_HUMAN	reviewed	Protein YIPF5 (Five-pass transmembrane protein localizing in the Golgi apparatus and the endoplasmic reticulum 5) (Smooth muscle cell-associated protein 5) (SMAP-5) (YIP1 family member 5) (YPT-interacting protein 1 A)	YIPF5 FINGER5 YIP1A PP12723 SB140 UNQ3123/PRO10275	Homo sapiens (Human)	257
O00257	CBX4_HUMAN	reviewed	E3 SUMO-protein ligase CBX4 (EC 2.3.2.-) (Chromobox protein homolog 4) (Polycomb 2 homolog) (Pc2) (hPc2)	CBX4	Homo sapiens (Human)	560
P38606	VATA_HUMAN	reviewed	V-type proton ATPase catalytic subunit A (V-ATPase subunit A) (EC 7.1.2.2) (V-ATPase 69 kDa subunit) (Vacuolar ATPase isoform VA68) (Vacuolar proton pump subunit alpha)	ATP6V1A ATP6A1 ATP6V1A1 VPP2	Homo sapiens (Human)	617
Q6DT37	MRCKG_HUMAN	reviewed	Serine/threonine-protein kinase MRCK gamma (EC 2.7.11.1) (CDC42-binding protein kinase gamma) (DMPK-like gamma) (Myotonic dystrophy kinase-related CDC42-binding kinase gamma) (MRCK gamma) (MRCKG) (Myotonic dystrophy protein kinase-like gamma) (Myotonic dystrophy protein kinase-like alpha)	CDC42BPG DMPK2	Homo sapiens (Human)	1551
Q8IV48	ERI1_HUMAN	reviewed	3'-5' exoribonuclease 1 (EC 3.1.-.-) (3'-5' exonuclease ERI1) (Eri-1 homolog) (Histone mRNA 3'-end-specific exoribonuclease) (Histone mRNA 3'-exonuclease 1) (Protein 3'hExo) (HEXO)	ERI1 3'EXO THEX1	Homo sapiens (Human)	349
Q92621	NU205_HUMAN	reviewed	Nuclear pore complex protein Nup205 (205 kDa nucleoporin) (Nucleoporin Nup205)	NUP205 C7orf14 KIAA0225	Homo sapiens (Human)	2012
Q9NQS7	INCE_HUMAN	reviewed	Inner centromere protein	INCENP	Homo sapiens (Human)	918
Q8NHQ9	DDX55_HUMAN	reviewed	ATP-dependent RNA helicase DDX55 (EC 3.6.4.13) (DEAD box protein 55)	DDX55 KIAA1595	Homo sapiens (Human)	600
Q9P2E3	ZNFX1_HUMAN	reviewed	NFX1-type zinc finger-containing protein 1	ZNFX1 KIAA1404	Homo sapiens (Human)	1918
Q96KM6	Z512B_HUMAN	reviewed	Zinc finger protein 512B	ZNF512B KIAA1196	Homo sapiens (Human)	892
Q9Y6A4	CFA20_HUMAN	reviewed	Cilia- and flagella-associated protein 20 (Basal body up-regulated protein 22) (Transcription factor IIB)	CFAP20 BUG22 C16orf80 GTL3	Homo sapiens (Human)	193
Q9NSC5	HOME3_HUMAN	reviewed	Homer protein homolog 3 (Homer-3)	HOMER3	Homo sapiens (Human)	361
P28370	SMCA1_HUMAN	reviewed	Probable global transcription activator SNF2L1 (EC 3.6.4.-) (ATP-dependent helicase SMARCA1) (Nucleosome-remodeling factor subunit SNF2L) (SWI/SNF-related matrix-associated actin-dependent regulator of chromatin subfamily A member 1)	SMARCA1 SNF2L SNF2L1	Homo sapiens (Human)	1054
A2I7N1	SPA35_BOVIN	reviewed	Serpin A3-5	SERPINA3-5	Homo sapiens (Human)	411
P27448	MARK3_HUMAN	reviewed	MAP/microtubule affinity-regulating kinase 3 (EC 2.7.11.1) (C-TAK1) (cTAK1) (Cdc25C-associated protein kinase 1) (ELKL motif kinase 2) (EMK-2) (Protein kinase STK10) (Ser/Thr protein kinase PAR-1) (Par-1a) (Serine/threonine-protein kinase p78)	MARK3 CTAK1 EMK2	Homo sapiens (Human)	753
Q96EY4	TMA16_HUMAN	reviewed	Translation machinery-associated protein 16	TMA16 C4orf43	Homo sapiens (Human)	203
P41091	IF2G_HUMAN	reviewed	Eukaryotic translation initiation factor 2 subunit 3 (EC 3.6.5.3) (Eukaryotic translation initiation factor 2 subunit gamma X) (eIF-2-gamma X) (eIF-2gX)	EIF2S3 EIF2G	Homo sapiens (Human)	472
P20290	BTF3_HUMAN	reviewed	Transcription factor BTF3 (Nascent polypeptide-associated complex subunit beta) (NAC-beta) (RNA polymerase B transcription factor 3)	BTF3 NACB OK/SW-cl.8	Homo sapiens (Human)	206
Q9ULW0	TPX2_HUMAN	reviewed	Targeting protein for Xklp2 (Differentially expressed in cancerous and non-cancerous lung cells 2) (DIL-2) (Hepatocellular carcinoma-associated antigen 519) (Hepatocellular carcinoma-associated antigen 90) (Protein fls353) (Restricted expression proliferation-associated protein 100) (p100)	TPX2 C20orf1 C20orf2 DIL2 HCA519	Homo sapiens (Human)	747
O95573	ACSL3_HUMAN	reviewed	Fatty acid CoA ligase Acsl3 (Arachidonate--CoA ligase) (EC 6.2.1.15) (Long-chain acyl-CoA synthetase 3) (LACS 3) (Long-chain-fatty-acid--CoA ligase 3) (EC 6.2.1.3) (Medium-chain acyl-CoA ligase Acsl3) (EC 6.2.1.2)	ACSL3 ACS3 FACL3 LACS3	Homo sapiens (Human)	720
Q6P2E9	EDC4_HUMAN	reviewed	Enhancer of mRNA-decapping protein 4 (Autoantigen Ge-1) (Autoantigen RCD-8) (Human enhancer of decapping large subunit) (Hedls)	EDC4 HEDLS	Homo sapiens (Human)	1401
Q15070	OXA1L_HUMAN	reviewed	Mitochondrial inner membrane protein OXA1L (Hsa) (OXA1Hs) (Oxidase assembly 1-like protein) (OXA1-like protein)	OXA1L	Homo sapiens (Human)	435
Q9C091	GRB1L_HUMAN	reviewed	GREB1-like protein (Growth regulation by estrogen in breast cancer 1-like protein)	GREB1L C18orf6 KIAA1772	Homo sapiens (Human)	1923
Q6P3W7	SCYL2_HUMAN	reviewed	SCY1-like protein 2 (Coated vesicle-associated kinase of 104 kDa)	SCYL2 CVAK104 KIAA1360	Homo sapiens (Human)	929
Q9UH65	SWP70_HUMAN	reviewed	Switch-associated protein 70 (SWAP-70)	SWAP70 KIAA0640 HSPC321	Homo sapiens (Human)	585
P05106	ITB3_HUMAN	reviewed	Integrin beta-3 (Platelet membrane glycoprotein IIIa) (GPIIIa) (CD antigen CD61)	ITGB3 GP3A	Homo sapiens (Human)	788
Q96GM8	TOE1_HUMAN	reviewed	Target of EGR1 protein 1	TOE1	Homo sapiens (Human)	510
O75947	ATP5H_HUMAN	reviewed	ATP synthase subunit d, mitochondrial (ATPase subunit d) (ATP synthase peripheral stalk subunit d)	ATP5PD ATP5H My032	Homo sapiens (Human)	161
P52758	RIDA_HUMAN	reviewed	2-iminobutanoate/2-iminopropanoate deaminase (EC 3.5.99.10) (14.5 kDa translational inhibitor protein) (hp14.5) (p14.5) (Heat-responsive protein 12) (Reactive intermediate imine deaminase A homolog) (Translation inhibitor L-PSP ribonuclease) (UK114 antigen homolog)	RIDA HRSP12	Homo sapiens (Human)	137
Q5JSZ5	PRC2B_HUMAN	reviewed	Protein PRRC2B (HLA-B-associated transcript 2-like 1) (Proline-rich coiled-coil protein 2B)	PRRC2B BAT2L BAT2L1 KIAA0515	Homo sapiens (Human)	2229
Q8NEY8	PPHLN_HUMAN	reviewed	Periphilin-1 (CDC7 expression repressor) (CR) (Gastric cancer antigen Ga50)	PPHLN1 HSPC206 HSPC232	Homo sapiens (Human)	458
P41212	ETV6_HUMAN	reviewed	Transcription factor ETV6 (ETS translocation variant 6) (ETS-related protein Tel1) (Tel)	ETV6 TEL TEL1	Homo sapiens (Human)	452
O43310	CTIF_HUMAN	reviewed	CBP80/20-dependent translation initiation factor	CTIF KIAA0427	Homo sapiens (Human)	598
Q7Z7A3	CTU1_HUMAN	reviewed	Cytoplasmic tRNA 2-thiolation protein 1 (EC 2.7.7.-) (ATP-binding domain-containing protein 3) (Cancer-associated gene protein) (Cytoplasmic tRNA adenylyltransferase 1)	CTU1 ATPBD3 NCS6	Homo sapiens (Human)	348
Q8WUW1	BRK1_HUMAN	reviewed	Protein BRICK1 (BRK1)	BRK1 C3orf10 HSPC300 MDS027	Homo sapiens (Human)	75
P60468	SC61B_HUMAN	reviewed	Protein transport protein Sec61 subunit beta	SEC61B	Homo sapiens (Human)	96
O76094	SRP72_HUMAN	reviewed	Signal recognition particle subunit SRP72 (SRP72) (Signal recognition particle 72 kDa protein)	SRP72	Homo sapiens (Human)	671
Q6PGN9	PSRC1_HUMAN	reviewed	Proline/serine-rich coiled-coil protein 1	PSRC1 DDA3 FP3214	Homo sapiens (Human)	363
Q9BZ29	DOCK9_HUMAN	reviewed	Dedicator of cytokinesis protein 9 (Cdc42 guanine nucleotide exchange factor zizimin-1) (Zizimin-1)	DOCK9 KIAA1058 ZIZ1	Homo sapiens (Human)	2069
Q9BUQ8	DDX23_HUMAN	reviewed	Probable ATP-dependent RNA helicase DDX23 (EC 3.6.4.13) (100 kDa U5 snRNP-specific protein) (DEAD box protein 23) (PRP28 homolog) (U5-100kD)	DDX23	Homo sapiens (Human)	820
Q96DH6	MSI2H_HUMAN	reviewed	RNA-binding protein Musashi homolog 2 (Musashi-2)	MSI2	Homo sapiens (Human)	328
P35637	FUS_HUMAN	reviewed	RNA-binding protein FUS (75 kDa DNA-pairing protein) (Oncogene FUS) (Oncogene TLS) (POMp75) (Translocated in liposarcoma protein)	FUS TLS	Homo sapiens (Human)	526
Q92804	RBP56_HUMAN	reviewed	TATA-binding protein-associated factor 2N (68 kDa TATA-binding protein-associated factor) (TAF(II)68) (TAFII68) (RNA-binding protein 56)	TAF15 RBP56 TAF2N	Homo sapiens (Human)	592
P55265	DSRAD_HUMAN	reviewed	Double-stranded RNA-specific adenosine deaminase (DRADA) (EC 3.5.4.37) (136 kDa double-stranded RNA-binding protein) (p136) (Interferon-inducible protein 4) (IFI-4) (K88DSRBP)	ADAR ADAR1 DSRAD G1P1 IFI4	Homo sapiens (Human)	1226
O60662	KLH41_HUMAN	reviewed	Kelch-like protein 41 (Kel-like protein 23) (Kelch repeat and BTB domain-containing protein 10) (Kelch-related protein 1) (Sarcosin)	KLHL41 KBTBD10 KRP1	Homo sapiens (Human)	606
P63241	IF5A1_HUMAN	reviewed	Eukaryotic translation initiation factor 5A-1 (eIF-5A-1) (eIF-5A1) (Eukaryotic initiation factor 5A isoform 1) (eIF-5A) (Rev-binding factor) (eIF-4D)	EIF5A	Homo sapiens (Human)	154
Q13586	STIM1_HUMAN	reviewed	Stromal interaction molecule 1	STIM1 GOK	Homo sapiens (Human)	685
Q9H0W8	SMG9_HUMAN	reviewed	Nonsense-mediated mRNA decay factor SMG9	SMG9 C19orf61	Homo sapiens (Human)	520
P04075	ALDOA_HUMAN	reviewed	Fructose-bisphosphate aldolase A (EC 4.1.2.13) (Lung cancer antigen NY-LU-1) (Muscle-type aldolase)	ALDOA ALDA	Homo sapiens (Human)	364
O75319	DUS11_HUMAN	reviewed	RNA/RNP complex-1-interacting phosphatase (EC 3.1.3.-) (Dual specificity protein phosphatase 11) (Phosphatase that interacts with RNA/RNP complex 1)	DUSP11 PIR1	Homo sapiens (Human)	377
Q13247	SRSF6_HUMAN	reviewed	Serine/arginine-rich splicing factor 6 (Pre-mRNA-splicing factor SRP55) (Splicing factor, arginine/serine-rich 6)	SRSF6 SFRS6 SRP55	Homo sapiens (Human)	344
Q9UN79	SOX13_HUMAN	reviewed	Transcription factor SOX-13 (Islet cell antigen 12) (SRY (Sex determining region Y)-box 13) (Type 1 diabetes autoantigen ICA12)	SOX13	Homo sapiens (Human)	622
P49406	RM19_HUMAN	reviewed	39S ribosomal protein L19, mitochondrial (L19mt) (MRP-L19) (39S ribosomal protein L15, mitochondrial) (L15mt) (MRP-L15) (Mitochondrial large ribosomal subunit protein bL19m)	MRPL19 KIAA0104 MRPL15	Homo sapiens (Human)	292
Q9UBL3	ASH2L_HUMAN	reviewed	Set1/Ash2 histone methyltransferase complex subunit ASH2 (ASH2-like protein)	ASH2L ASH2L1	Homo sapiens (Human)	628
Q9BX10	GTPB2_HUMAN	reviewed	GTP-binding protein 2	GTPBP2	Homo sapiens (Human)	602
O75525	KHDR3_HUMAN	reviewed	KH domain-containing, RNA-binding, signal transduction-associated protein 3 (RNA-binding protein T-Star) (Sam68-like mammalian protein 2) (SLM-2) (Sam68-like phosphotyrosine protein)	KHDRBS3 SALP SLM2	Homo sapiens (Human)	346
Q9Y385	UB2J1_HUMAN	reviewed	Ubiquitin-conjugating enzyme E2 J1 (EC 2.3.2.23) (E2 ubiquitin-conjugating enzyme J1) (Non-canonical ubiquitin-conjugating enzyme 1) (NCUBE-1) (Yeast ubiquitin-conjugating enzyme UBC6 homolog E) (HsUBC6e)	UBE2J1 NCUBE1 CGI-76 HSPC153 HSPC205	Homo sapiens (Human)	318
Q9NTI5	PDS5B_HUMAN	reviewed	Sister chromatid cohesion protein PDS5 homolog B (Androgen-induced proliferation inhibitor) (Androgen-induced prostate proliferative shutoff-associated protein AS3)	PDS5B APRIN AS3 KIAA0979	Homo sapiens (Human)	1447
O96028	NSD2_HUMAN	reviewed	Histone-lysine N-methyltransferase NSD2 (EC 2.1.1.357) (Multiple myeloma SET domain-containing protein) (MMSET) (Nuclear SET domain-containing protein 2) (Protein trithorax-5) (Wolf-Hirschhorn syndrome candidate 1 protein)	NSD2 KIAA1090 MMSET TRX5 WHSC1	Homo sapiens (Human)	1365
P05109	S10A8_HUMAN	reviewed	Protein S100-A8 (Calgranulin-A) (Calprotectin L1L subunit) (Cystic fibrosis antigen) (CFAG) (Leukocyte L1 complex light chain) (Migration inhibitory factor-related protein 8) (MRP-8) (p8) (S100 calcium-binding protein A8) (Urinary stone protein band A)	S100A8 CAGA CFAG MRP8	Homo sapiens (Human)	93
Q9BVG9	PTSS2_HUMAN	reviewed	Phosphatidylserine synthase 2 (PSS-2) (PtdSer synthase 2) (EC 2.7.8.29) (Serine-exchange enzyme II)	PTDSS2 PSS2	Homo sapiens (Human)	487
P63010	AP2B1_HUMAN	reviewed	AP-2 complex subunit beta (AP105B) (Adaptor protein complex AP-2 subunit beta) (Adaptor-related protein complex 2 subunit beta) (Beta-2-adaptin) (Beta-adaptin) (Clathrin assembly protein complex 2 beta large chain) (Plasma membrane adaptor HA2/AP2 adaptin beta subunit)	AP2B1 ADTB2 CLAPB1	Homo sapiens (Human)	937
O60306	AQR_HUMAN	reviewed	RNA helicase aquarius (EC 3.6.4.13) (Intron-binding protein of 160 kDa) (IBP160)	AQR KIAA0560	Homo sapiens (Human)	1485
O43896	KIF1C_HUMAN	reviewed	Kinesin-like protein KIF1C	KIF1C KIAA0706	Homo sapiens (Human)	1103
P62312	LSM6_HUMAN	reviewed	U6 snRNA-associated Sm-like protein LSm6	LSM6	Homo sapiens (Human)	80
P0DI83	NARR_HUMAN	reviewed	Ras-related protein Rab-34, isoform NARR (Nine amino-acid residue-repeats)	RAB34 NARR	Homo sapiens (Human)	198
O95757	HS74L_HUMAN	reviewed	Heat shock 70 kDa protein 4L (Heat shock 70-related protein APG-1) (Heat-shock protein family A member 4-like protein) (HSPA4-like protein) (Osmotic stress protein 94)	HSPA4L APG1 OSP94	Homo sapiens (Human)	839
Q9Y696	CLIC4_HUMAN	reviewed	Chloride intracellular channel protein 4 (Intracellular chloride ion channel protein p64H1)	CLIC4	Homo sapiens (Human)	253
		reviewed	Zinc finger CCCH domain-containing protein 18 (Nuclear protein NHN1)	ZC3H18 NHN1	Homo sapiens (Human)	953
		reviewed	Prostaglandin reductase 1 (PRG-1) (15-oxoprostaglandin 13-reductase) (EC 1.3.1.48) (Dithiolethione-inducible gene 1 protein) (D3T-inducible gene 1 protein) (DIG-1) (Leukotriene B4 12-hydroxydehydrogenase) (NAD(P)H-dependent alkenal/one oxidoreductase) (EC 1.3.1.74)	PTGR1 LTB4DH	Homo sapiens (Human)	329
		reviewed	Nucleobindin-1 (CALNUC)	NUCB1 NUC	Homo sapiens (Human)	461
		reviewed	DNA damage-binding protein 2 (DDB p48 subunit) (DDBb) (Damage-specific DNA-binding protein 2) (UV-damaged DNA-binding protein 2) (UV-DDB 2)	DDB2	Homo sapiens (Human)	427
		reviewed	Exosome complex exonuclease RRP44 (EC 3.1.13.-) (EC 3.1.26.-) (Protein DIS3 homolog) (Ribosomal RNA-processing protein 44)	DIS3 KIAA1008 RRP44	Homo sapiens (Human)	958
		reviewed	Formin-like protein 2 (Formin homology 2 domain-containing protein 2)	FMNL2 FHOD2 KIAA1902	Homo sapiens (Human)	1086
		reviewed	Dolichyl-diphosphooligosaccharide--protein glycosyltransferase 48 kDa subunit (DDOST 48 kDa subunit) (Oligosaccharyl transferase 48 kDa subunit)	DDOST KIAA0115 OST48 OK/SW-cl.45	Homo sapiens (Human)	456
		reviewed	60S ribosomal protein L36a-like (Large ribosomal subunit protein eL42-like)	RPL36AL	Homo sapiens (Human)	106
		reviewed	Cyclin-dependent kinase 1 (CDK1) (EC 2.7.11.22) (EC 2.7.11.23) (Cell division control protein 2 homolog) (Cell division protein kinase 1) (p34 protein kinase)	CDK1 CDC2 CDC28A CDKN1 P34CDC2	Homo sapiens (Human)	297
Q9P2J5		reviewed	Leucine--tRNA ligase, cytoplasmic (EC 6.1.1.4) (Leucyl-tRNA synthetase) (LeuRS)	LARS1 KIAA1352 LARS	Homo sapiens (Human)	1176
P49915		reviewed	GMP synthase [glutamine-hydrolyzing] (EC 6.3.5.2) (GMP synthetase) (Glutamine amidotransferase)	GMPS	Homo sapiens (Human)	693
O00267		reviewed	Transcription elongation factor SPT5 (hSPT5) (DRB sensitivity-inducing factor 160 kDa subunit) (DSIF p160) (DRB sensitivity-inducing factor large subunit) (DSIF large subunit) (Tat-cotransactivator 1 protein) (Tat-CT1 protein)	SUPT5H SPT5 SPT5H	Homo sapiens (Human)	1087
Q9BUJ2		reviewed	Heterogeneous nuclear ribonucleoprotein U-like protein 1 (Adenovirus early region 1B-associated protein 5) (E1B-55 kDa-associated protein 5) (E1B-AP5)	HNRNPUL1 E1BAP5 HNRPUL1	Homo sapiens (Human)	856
P40227		reviewed	T-complex protein 1 subunit zeta (TCP-1-zeta) (Acute morphine dependence-related protein 2) (CCT-zeta-1) (HTR3) (Tcp20)	CCT6A CCT6 CCTZ	Homo sapiens (Human)	531
O60231		reviewed	Pre-mRNA-splicing factor ATP-dependent RNA helicase DHX16 (EC 3.6.4.13) (ATP-dependent RNA helicase #3) (DEAH-box protein 16)	DHX16 DBP2 DDX16 KIAA0577 PRP2	Homo sapiens (Human)	1041
Q96DA6		reviewed	Mitochondrial import inner membrane translocase subunit TIM14 (DnaJ homolog subfamily C member 19)	DNAJC19 TIM14 TIMM14	Homo sapiens (Human)	116
Q1KMD3	HNRL2_HUMAN	reviewed	Heterogeneous nuclear ribonucleoprotein U-like protein 2 (Scaffold-attachment factor A2) (SAF-A2)	HNRNPUL2 HNRPUL2	Homo sapiens (Human)	747
Q14694	UBP10_HUMAN	reviewed	Ubiquitin carboxyl-terminal hydrolase 10 (EC 3.4.19.12) (Deubiquitinating enzyme 10) (Ubiquitin thioesterase 10) (Ubiquitin-specific-processing protease 10)	USP10 KIAA0190	Homo sapiens (Human)	798
Q9Y618	NCOR2_HUMAN	reviewed	Nuclear receptor corepressor 2 (N-CoR2) (CTG repeat protein 26) (SMAP270) (Silencing mediator of retinoic acid and thyroid hormone receptor) (SMRT) (T3 receptor-associating factor) (TRAC) (Thyroid-, retinoic-acid-receptor-associated corepressor)	NCOR2 CTG26	Homo sapiens (Human)	2514
Q13895	BYST_HUMAN	reviewed	Bystin	BYSL ENP1	Homo sapiens (Human)	437
Q6NUK1	SCMC1_HUMAN	reviewed	Calcium-binding mitochondrial carrier protein SCaMC-1 (Mitochondrial ATP-Mg/Pi carrier protein 1) (Mitochondrial Ca(2+)-dependent solute carrier protein 1) (Small calcium-binding mitochondrial carrier protein 1) (Solute carrier family 25 member 24)	SLC25A24 APC1 MCSC1 SCAMC1	Homo sapiens (Human)	477
P55884	EIF3B_HUMAN	reviewed	Eukaryotic translation initiation factor 3 subunit B (eIF3b) (Eukaryotic translation initiation factor 3 subunit 9) (Prt1 homolog) (hPrt1) (eIF-3-eta) (eIF3 p110) (eIF3 p116)	EIF3B EIF3S9	Homo sapiens (Human)	814
P52298	NCBP2_HUMAN	reviewed	Nuclear cap-binding protein subunit 2 (20 kDa nuclear cap-binding protein) (Cell proliferation-inducing gene 55 protein) (NCBP 20 kDa subunit) (CBP20) (NCBP-interacting protein 1) (NIP1)	NCBP2 CBP20 PIG55	Homo sapiens (Human)	156
B5ME19	EIFCL_HUMAN	reviewed	Eukaryotic translation initiation factor 3 subunit C-like protein	EIF3CL	Homo sapiens (Human)	914
P98082	DAB2_HUMAN	reviewed	Disabled homolog 2 (Adaptor molecule disabled-2) (Differentially expressed in ovarian carcinoma 2) (DOC-2) (Differentially-expressed protein 2)	DAB2 DOC2	Homo sapiens (Human)	770
Q99733	NP1L4_HUMAN	reviewed	Nucleosome assembly protein 1-like 4 (Nucleosome assembly protein 2) (NAP-2)	NAP1L4 NAP2	Homo sapiens (Human)	375
Q16204	CCDC6_HUMAN	reviewed	Coiled-coil domain-containing protein 6 (Papillary thyroid carcinoma-encoded protein) (Protein H4)	CCDC6 D10S170 TST1	Homo sapiens (Human)	474
Q6UWP8	SBSN_HUMAN	reviewed	Suprabasin	SBSN UNQ698/PRO1343	Homo sapiens (Human)	590
Q9UER7	DAXX_HUMAN	reviewed	Death domain-associated protein 6 (Daxx) (hDaxx) (ETS1-associated protein 1) (EAP1) (Fas death domain-associated protein)	DAXX BING2 DAP6	Homo sapiens (Human)	740
P46087	NOP2_HUMAN	reviewed	Probable 28S rRNA (cytosine(4447)-C(5))-methyltransferase (EC 2.1.1.-) (Nucleolar protein 1) (Nucleolar protein 2 homolog) (Proliferating-cell nucleolar antigen p120) (Proliferation-associated nucleolar protein p120)	NOP2 NOL1 NSUN1	Homo sapiens (Human)	812
Q9UPQ0	LIMC1_HUMAN	reviewed	LIM and calponin homology domains-containing protein 1	LIMCH1 KIAA1102	Homo sapiens (Human)	1083
Q9Y4P3	TBL2_HUMAN	reviewed	Transducin beta-like protein 2 (WS beta-transducin repeats protein) (WS-betaTRP) (Williams-Beuren syndrome chromosomal region 13 protein)	TBL2 WBSCR13 UNQ563/PRO1125	Homo sapiens (Human)	447
Q2NL82	TSR1_HUMAN	reviewed	Pre-rRNA-processing protein TSR1 homolog	TSR1 KIAA1401	Homo sapiens (Human)	804
Q15021	CND1_HUMAN	reviewed	Condensin complex subunit 1 (Chromosome condensation-related SMC-associated protein 1) (Chromosome-associated protein D2) (hCAP-D2) (Non-SMC condensin I complex subunit D2) (XCAP-D2 homolog)	NCAPD2 CAPD2 CNAP1 KIAA0159	Homo sapiens (Human)	1401
Q16836	HCDH_HUMAN	reviewed	Hydroxyacyl-coenzyme A dehydrogenase, mitochondrial (HCDH) (EC 1.1.1.35) (Medium and short-chain L-3-hydroxyacyl-coenzyme A dehydrogenase) (Short-chain 3-hydroxyacyl-CoA dehydrogenase)	HADH HAD HAD1 HADHSC SCHAD	Homo sapiens (Human)	314
P32119	PRDX2_HUMAN	reviewed	Peroxiredoxin-2 (EC 1.11.1.24) (Natural killer cell-enhancing factor B) (NKEF-B) (PRP) (Thiol-specific antioxidant protein) (TSA) (Thioredoxin peroxidase 1) (Thioredoxin-dependent peroxide reductase 1) (Thioredoxin-dependent peroxiredoxin 2)	PRDX2 NKEFB TDPX1	Homo sapiens (Human)	198
P24844	MYL9_HUMAN	reviewed	Myosin regulatory light polypeptide 9 (20 kDa myosin light chain) (LC20) (MLC-2C) (Myosin RLC) (Myosin regulatory light chain 2, smooth muscle isoform) (Myosin regulatory light chain 9) (Myosin regulatory light chain MRLC1)	MYL9 MLC2 MRLC1 MYRL2	Homo sapiens (Human)	172
O15372	EIF3H_HUMAN	reviewed	Eukaryotic translation initiation factor 3 subunit H (eIF3h) (Eukaryotic translation initiation factor 3 subunit 3) (eIF-3-gamma) (eIF3 p40 subunit)	EIF3H EIF3S3	Homo sapiens (Human)	352
O15231	ZN185_HUMAN	reviewed	Zinc finger protein 185 (LIM domain protein ZNF185) (P1-A)	ZNF185	Homo sapiens (Human)	689
P55072	TERA_HUMAN	reviewed	Transitional endoplasmic reticulum ATPase (TER ATPase) (EC 3.6.4.6) (15S Mg(2+)-ATPase p97 subunit) (Valosin-containing protein) (VCP)	VCP	Homo sapiens (Human)	806
Q07812	BAX_HUMAN	reviewed	Apoptosis regulator BAX (Bcl-2-like protein 4) (Bcl2-L-4)	BAX BCL2L4	Homo sapiens (Human)	192
Q9NQ55	SSF1_HUMAN	reviewed	Suppressor of SWI4 1 homolog (Ssf-1) (Brix domain-containing protein 3) (Peter Pan homolog)	PPAN BXDC3 SSF1	Homo sapiens (Human)	473
Q9Y3B7	RM11_HUMAN	reviewed	39S ribosomal protein L11, mitochondrial (L11mt) (MRP-L11) (Mitochondrial large ribosomal subunit protein uL11m)	MRPL11 CGI-113	Homo sapiens (Human)	192
Q13011	ECH1_HUMAN	reviewed	Delta(3,5)-Delta(2,4)-dienoyl-CoA isomerase, mitochondrial (EC 5.3.3.-)	ECH1	Homo sapiens (Human)	328
Q9Y4G6	TLN2_HUMAN	reviewed	Talin-2	TLN2 KIAA0320	Homo sapiens (Human)	2542
O75533	SF3B1_HUMAN	reviewed	Splicing factor 3B subunit 1 (Pre-mRNA-splicing factor SF3b 155 kDa subunit) (SF3b155) (Spliceosome-associated protein 155) (SAP 155)	SF3B1 SAP155	Homo sapiens (Human)	1304
O95816	BAG2_HUMAN	reviewed	BAG family molecular chaperone regulator 2 (BAG-2) (Bcl-2-associated athanogene 2)	BAG2	Homo sapiens (Human)	211
Q15393	SF3B3_HUMAN	reviewed	Splicing factor 3B subunit 3 (Pre-mRNA-splicing factor SF3b 130 kDa subunit) (SF3b130) (STAF130) (Spliceosome-associated protein 130) (SAP 130)	SF3B3 KIAA0017 SAP130	Homo sapiens (Human)	1217
Q49A26	GLYR1_HUMAN	reviewed	Putative oxidoreductase GLYR1 (EC 1.-.-.-) (3-hydroxyisobutyrate dehydrogenase-like protein) (Cytokine-like nuclear factor N-PAC) (Glyoxylate reductase 1 homolog) (Nuclear protein NP60) (Nuclear protein of 60 kDa) (Nucleosome-destabilizing factor) (hNDF)	GLYR1 HIBDL NDF NP60	Homo sapiens (Human)	553
Q9GZT3	SLIRP_HUMAN	reviewed	SRA stem-loop-interacting RNA-binding protein, mitochondrial	SLIRP C14orf156 DC23 DC50 PD04872	Homo sapiens (Human)	109
Q9NV06	DCA13_HUMAN	reviewed	DDB1- and CUL4-associated factor 13 (WD repeat and SOF domain-containing protein 1)	DCAF13 WDSOF1 HSPC064	Homo sapiens (Human)	445
P08574	CY1_HUMAN	reviewed	Cytochrome c1, heme protein, mitochondrial (EC 7.1.1.8) (Complex III subunit 4) (Complex III subunit IV) (Cytochrome b-c1 complex subunit 4) (Ubiquinol-cytochrome-c reductase complex cytochrome c1 subunit) (Cytochrome c-1)	CYC1	Homo sapiens (Human)	325
Q5T3I0	GPTC4_HUMAN	reviewed	G patch domain-containing protein 4	GPATCH4 GPATC4	Homo sapiens (Human)	446
Q9P2N5	RBM27_HUMAN	reviewed	RNA-binding protein 27 (RNA-binding motif protein 27)	RBM27 KIAA1311	Homo sapiens (Human)	1060
Q7Z6Z7	HUWE1_HUMAN	reviewed	E3 ubiquitin-protein ligase HUWE1 (EC 2.3.2.26) (ARF-binding protein 1) (ARF-BP1) (HECT, UBA and WWE domain-containing protein 1) (HECT-type E3 ubiquitin transferase HUWE1) (Homologous to E6AP carboxyl terminus homologous protein 9) (HectH9) (Large structure of UREB1) (LASU1) (Mcl-1 ubiquitin ligase E3) (Mule) (Upstream regulatory element-binding protein 1) (URE-B1) (URE-binding protein 1)	HUWE1 KIAA0312 KIAA1578 UREB1 HSPC272	Homo sapiens (Human)	4374
Q5BJD5	TM41B_HUMAN	reviewed	Transmembrane protein 41B (Protein stasimon)	TMEM41B KIAA0033	Homo sapiens (Human)	291
A2A3N6	PIPSL_HUMAN	reviewed	Putative PIP5K1A and PSMD4-like protein (PIP5K1A-PSMD4)	PIPSL PSMD4P2	Homo sapiens (Human)	862
Q08379	GOGA2_HUMAN	reviewed	Golgin subfamily A member 2 (130 kDa cis-Golgi matrix protein) (GM130) (GM130 autoantigen) (Golgin-95)	GOLGA2	Homo sapiens (Human)	1002
A1L390	PKHG3_HUMAN	reviewed	Pleckstrin homology domain-containing family G member 3 (PH domain-containing family G member 3)	PLEKHG3 KIAA0599	Homo sapiens (Human)	1219
P52701	MSH6_HUMAN	reviewed	DNA mismatch repair protein Msh6 (hMSH6) (G/T mismatch-binding protein) (GTBP) (GTMBP) (MutS protein homolog 6) (MutS-alpha 160 kDa subunit) (p160)	MSH6 GTBP	Homo sapiens (Human)	1360
P01591	IGJ_HUMAN	reviewed	Immunoglobulin J chain (Joining chain of multimeric IgA and IgM)	JCHAIN IGCJ IGJ	Homo sapiens (Human)	159
Q96SB3	NEB2_HUMAN	reviewed	Neurabin-2 (Neurabin-II) (Protein phosphatase 1 regulatory subunit 9B) (Spinophilin)	PPP1R9B PPP1R6	Homo sapiens (Human)	817
Q96A33	CCD47_HUMAN	reviewed	Coiled-coil domain-containing protein 47 (Calumin)	CCDC47 GK001 MSTP041 PSEC0077	Homo sapiens (Human)	483
Q9NQ29	LUC7L_HUMAN	reviewed	Putative RNA-binding protein Luc7-like 1 (Putative SR protein LUC7B1) (SR+89)	LUC7L LUC7L1	Homo sapiens (Human)	371
Q07020	RL18_HUMAN	reviewed	60S ribosomal protein L18 (Large ribosomal subunit protein eL18)	RPL18	Homo sapiens (Human)	188
P27105	STOM_HUMAN	reviewed	Stomatin (Erythrocyte band 7 integral membrane protein) (Erythrocyte membrane protein band 7.2) (Protein 7.2b)	STOM BND7 EPB72	Homo sapiens (Human)	288
Q99614	TTC1_HUMAN	reviewed	Tetratricopeptide repeat protein 1 (TPR repeat protein 1)	TTC1 TPR1	Homo sapiens (Human)	292
Q9Y266	NUDC_HUMAN	reviewed	Nuclear migration protein nudC (Nuclear distribution protein C homolog)	NUDC	Homo sapiens (Human)	331
P25786	PSA1_HUMAN	reviewed	Proteasome subunit alpha type-1 (30 kDa prosomal protein) (PROS-30) (Macropain subunit C2) (Multicatalytic endopeptidase complex subunit C2) (Proteasome component C2) (Proteasome nu chain)	PSMA1 HC2 NU PROS30 PSC2	Homo sapiens (Human)	263
Q8WX93	PALLD_HUMAN	reviewed	Palladin (SIH002) (Sarcoma antigen NY-SAR-77)	PALLD KIAA0992 CGI-151	Homo sapiens (Human)	1383
P42126	ECI1_HUMAN	reviewed	Enoyl-CoA delta isomerase 1, mitochondrial (EC 5.3.3.8) (3,2-trans-enoyl-CoA isomerase) (Delta(3),Delta(2)-enoyl-CoA isomerase) (D3,D2-enoyl-CoA isomerase) (Dodecenoyl-CoA isomerase)	ECI1 DCI	Homo sapiens (Human)	302
P13073	COX41_HUMAN	reviewed	Cytochrome c oxidase subunit 4 isoform 1, mitochondrial (Cytochrome c oxidase polypeptide IV) (Cytochrome c oxidase subunit IV isoform 1) (COX IV-1)	COX4I1 COX4	Homo sapiens (Human)	169
Q14676	MDC1_HUMAN	reviewed	Mediator of DNA damage checkpoint protein 1 (Nuclear factor with BRCT domains 1)	MDC1 KIAA0170 NFBD1	Homo sapiens (Human)	2089
Q9NVP1	DDX18_HUMAN	reviewed	ATP-dependent RNA helicase DDX18 (EC 3.6.4.13) (DEAD box protein 18) (Myc-regulated DEAD box protein) (MrDb)	DDX18 cPERP-D	Homo sapiens (Human)	670
P78362	SRPK2_HUMAN	reviewed	SRSF protein kinase 2 (EC 2.7.11.1) (SFRS protein kinase 2) (Serine/arginine-rich protein-specific kinase 2) (SR-protein-specific kinase 2) [Cleaved into: SRSF protein kinase 2 N-terminal; SRSF protein kinase 2 C-terminal]	SRPK2	Homo sapiens (Human)	688
Q9UQE7	SMC3_HUMAN	reviewed	Structural maintenance of chromosomes protein 3 (SMC protein 3) (SMC-3) (Basement membrane-associated chondroitin proteoglycan) (Bamacan) (Chondroitin sulfate proteoglycan 6) (Chromosome-associated polypeptide) (hCAP)	SMC3 BAM BMH CSPG6 SMC3L1	Homo sapiens (Human)	1217
Q9NZN4	EHD2_HUMAN	reviewed	EH domain-containing protein 2 (PAST homolog 2)	EHD2 PAST2	Homo sapiens (Human)	543
Q8IX12	CCAR1_HUMAN	reviewed	Cell division cycle and apoptosis regulator protein 1 (Cell cycle and apoptosis regulatory protein 1) (CARP-1) (Death inducer with SAP domain)	CCAR1 CARP1 DIS	Homo sapiens (Human)	1150
Q96IR7	HPDL_HUMAN	reviewed	4-hydroxyphenylpyruvate dioxygenase-like protein (HPD-like protein) (EC 1.13.-.-) (Glyoxalase domain-containing protein 1)	HPDL GLOXD1	Homo sapiens (Human)	371
O43760	SNG2_HUMAN	reviewed	Synaptogyrin-2 (Cellugyrin)	SYNGR2 UNQ352/PRO615	Homo sapiens (Human)	224
Q15424	SAFB1_HUMAN	reviewed	Scaffold attachment factor B1 (SAF-B) (SAF-B1) (HSP27 estrogen response element-TATA box-binding protein) (HSP27 ERE-TATA-binding protein)	SAFB HAP HET SAFB1	Homo sapiens (Human)	915
O43172	PRP4_HUMAN	reviewed	U4/U6 small nuclear ribonucleoprotein Prp4 (PRP4 homolog) (hPrp4) (U4/U6 snRNP 60 kDa protein) (WD splicing factor Prp4)	PRPF4 PRP4	Homo sapiens (Human)	522
O60869	EDF1_HUMAN	reviewed	Endothelial differentiation-related factor 1 (EDF-1) (Multiprotein-bridging factor 1) (MBF1)	EDF1	Homo sapiens (Human)	148
O00764	PDXK_HUMAN	reviewed	Pyridoxal kinase (EC 2.7.1.35) (Pyridoxine kinase)	PDXK C21orf124 C21orf97 PKH PNK PRED79	Homo sapiens (Human)	312
P50416	CPT1A_HUMAN	reviewed	Carnitine O-palmitoyltransferase 1, liver isoform (CPT1-L) (EC 2.3.1.21) (Carnitine O-palmitoyltransferase I, liver isoform) (CPT I) (CPTI-L) (Carnitine palmitoyltransferase 1A)	CPT1A CPT1	Homo sapiens (Human)	773
O75683	SURF6_HUMAN	reviewed	Surfeit locus protein 6	SURF6 SURF-6	Homo sapiens (Human)	361
Q9Y2B0	CNPY2_HUMAN	reviewed	Protein canopy homolog 2 (MIR-interacting saposin-like protein) (Putative secreted protein Zsig9) (Transmembrane protein 4)	CNPY2 MSAP TMEM4 ZSIG9 UNQ1943/PRO4426	Homo sapiens (Human)	182
O60244	MED14_HUMAN	reviewed	Mediator of RNA polymerase II transcription subunit 14 (Activator-recruited cofactor 150 kDa component) (ARC150) (Cofactor required for Sp1 transcriptional activation subunit 2) (CRSP complex subunit 2) (Mediator complex subunit 14) (RGR1 homolog) (hRGR1) (Thyroid hormone receptor-associated protein complex 170 kDa component) (Trap170) (Transcriptional coactivator CRSP150) (Vitamin D3 receptor-in…	MED14 ARC150 CRSP2 CXorf4 DRIP150 EXLM1 RGR1 TRAP170	Homo sapiens (Human)	1454
Q13619	CUL4A_HUMAN	reviewed	Cullin-4A (CUL-4A)	CUL4A	Homo sapiens (Human)	759
P23526	SAHH_HUMAN	reviewed	Adenosylhomocysteinase (AdoHcyase) (EC 3.3.1.1) (S-adenosyl-L-homocysteine hydrolase)	AHCY SAHH	Homo sapiens (Human)	432
O60684	IMA7_HUMAN	reviewed	Importin subunit alpha-7 (Karyopherin subunit alpha-6)	KPNA6 IPOA7	Homo sapiens (Human)	536
P49792	RBP2_HUMAN	reviewed	E3 SUMO-protein ligase RanBP2 (EC 2.3.2.-) (358 kDa nucleoporin) (Nuclear pore complex protein Nup358) (Nucleoporin Nup358) (Ran-binding protein 2) (RanBP2) (p270)	RANBP2 NUP358	Homo sapiens (Human)	3224
Q9NWH9	SLTM_HUMAN	reviewed	SAFB-like transcription modulator (Modulator of estrogen-induced transcription)	SLTM MET	Homo sapiens (Human)	1034
Q9Y230	RUVB2_HUMAN	reviewed	RuvB-like 2 (EC 3.6.4.12) (48 kDa TATA box-binding protein-interacting protein) (48 kDa TBP-interacting protein) (51 kDa erythrocyte cytosolic protein) (ECP-51) (INO80 complex subunit J) (Repressing pontin 52) (Reptin 52) (TIP49b) (TIP60-associated protein 54-beta) (TAP54-beta)	RUVBL2 INO80J TIP48 TIP49B CGI-46	Homo sapiens (Human)	463
Q9UJU6	DBNL_HUMAN	reviewed	Drebrin-like protein (Cervical SH3P7) (Cervical mucin-associated protein) (Drebrin-F) (HPK1-interacting protein of 55 kDa) (HIP-55) (SH3 domain-containing protein 7)	DBNL CMAP SH3P7 PP5423	Homo sapiens (Human)	430
Q13136	LIPA1_HUMAN	reviewed	Liprin-alpha-1 (LAR-interacting protein 1) (LIP-1) (Protein tyrosine phosphatase receptor type f polypeptide-interacting protein alpha-1) (PTPRF-interacting protein alpha-1)	PPFIA1 LIP1	Homo sapiens (Human)	1202
O15160	RPAC1_HUMAN	reviewed	DNA-directed RNA polymerases I and III subunit RPAC1 (DNA-directed RNA polymerase I subunit C) (RNA polymerases I and III subunit AC1) (AC40) (DNA-directed RNA polymerases I and III 40 kDa polypeptide) (RPA40) (RPA39) (RPC40)	POLR1C POLR1E	Homo sapiens (Human)	346
Q13247	SRSF6_HUMAN	reviewed	Serine/arginine-rich splicing factor 6 (Pre-mRNA-splicing factor SRP55) (Splicing factor, arginine/serine-rich 6)	SRSF6 SFRS6 SRP55	Homo sapiens (Human)	344
Q15061	WDR43_HUMAN	reviewed	WD repeat-containing protein 43 (U3 small nucleolar RNA-associated protein 5 homolog)	WDR43 KIAA0007 UTP5	Homo sapiens (Human)	677
Q6KB66	K2C80_HUMAN	reviewed	Keratin, type II cytoskeletal 80 (Cytokeratin-80) (CK-80) (Keratin-80) (K80) (Type-II keratin Kb20)	KRT80 KB20	Homo sapiens (Human)	452
P62913	RL11_HUMAN	reviewed	60S ribosomal protein L11 (CLL-associated antigen KW-12) (Large ribosomal subunit protein uL5)	RPL11	Homo sapiens (Human)	178
Q92900	RENT1_HUMAN	reviewed	Regulator of nonsense transcripts 1 (EC 3.6.4.-) (ATP-dependent helicase RENT1) (Nonsense mRNA reducing factor 1) (NORF1) (Up-frameshift suppressor 1 homolog) (hUpf1)	UPF1 KIAA0221 RENT1	Homo sapiens (Human)	1129
Q9NSI2	F207A_HUMAN	reviewed	Protein FAM207A	FAM207A C21orf70 PRED56	Homo sapiens (Human)	230
Q96JP2	MY15B_HUMAN	reviewed	Unconventional myosin-XVB (Myosin XVBP) (Unconventional myosin-15B)	MYO15B KIAA1783 MYO15BP	Homo sapiens (Human)	1530
Q5SW79	CE170_HUMAN	reviewed	Centrosomal protein of 170 kDa (Cep170) (KARP-1-binding protein) (KARP1-binding protein)	CEP170 FAM68A KAB KIAA0470	Homo sapiens (Human)	1584
Q9ULV4	COR1C_HUMAN	reviewed	Coronin-1C (Coronin-3) (hCRNN4)	CORO1C CRN2 CRNN4	Homo sapiens (Human)	474
Q8NBX0	SCPDL_HUMAN	reviewed	Saccharopine dehydrogenase-like oxidoreductase (EC 1.-.-.-)	SCCPDH CGI-49	Homo sapiens (Human)	429
Q12874	SF3A3_HUMAN	reviewed	Splicing factor 3A subunit 3 (SF3a60) (Spliceosome-associated protein 61) (SAP 61)	SF3A3 SAP61	Homo sapiens (Human)	501
Q96MU7	YTDC1_HUMAN	reviewed	YTH domain-containing protein 1 (Splicing factor YT521) (YT521-B)	YTHDC1 KIAA1966 YT521	Homo sapiens (Human)	727
Q9BZZ5	API5_HUMAN	reviewed	Apoptosis inhibitor 5 (API-5) (Antiapoptosis clone 11 protein) (AAC-11) (Cell migration-inducing gene 8 protein) (Fibroblast growth factor 2-interacting factor) (FIF) (Protein XAGL)	API5 MIG8	Homo sapiens (Human)	524
P31942	HNRH3_HUMAN	reviewed	Heterogeneous nuclear ribonucleoprotein H3 (hnRNP H3) (Heterogeneous nuclear ribonucleoprotein 2H9) (hnRNP 2H9)	HNRNPH3 HNRPH3	Homo sapiens (Human)	346
Q9Y2Q9	RT28_HUMAN	reviewed	28S ribosomal protein S28, mitochondrial (MRP-S28) (S28mt) (28S ribosomal protein S35, mitochondrial) (MRP-S35) (S35mt) (Mitochondrial small ribosomal subunit protein bS1m)	MRPS28 MRPS35 HSPC007	Homo sapiens (Human)	187
O60610	DIAP1_HUMAN	reviewed	Protein diaphanous homolog 1 (Diaphanous-related formin-1) (DRF1)	DIAPH1 DIAP1	Homo sapiens (Human)	1272
P31040	SDHA_HUMAN	reviewed	Succinate dehydrogenase [ubiquinone] flavoprotein subunit, mitochondrial (EC 1.3.5.1) (Flavoprotein subunit of complex II) (Fp)	SDHA SDH2 SDHF	Homo sapiens (Human)	664
P38606	VATA_HUMAN	reviewed	V-type proton ATPase catalytic subunit A (V-ATPase subunit A) (EC 7.1.2.2) (V-ATPase 69 kDa subunit) (Vacuolar ATPase isoform VA68) (Vacuolar proton pump subunit alpha)	ATP6V1A ATP6A1 ATP6V1A1 VPP2	Homo sapiens (Human)	617
P24752	THIL_HUMAN	reviewed	Acetyl-CoA acetyltransferase, mitochondrial (EC 2.3.1.9) (Acetoacetyl-CoA thiolase) (T2)	ACAT1 ACAT MAT	Homo sapiens (Human)	427
P19623	SPEE_HUMAN	reviewed	Spermidine synthase (SPDSY) (EC 2.5.1.16) (Putrescine aminopropyltransferase)	SRM SPS1 SRML1	Homo sapiens (Human)	302
P30419	NMT1_HUMAN	reviewed	Glycylpeptide N-tetradecanoyltransferase 1 (EC 2.3.1.97) (Myristoyl-CoA:protein N-myristoyltransferase 1) (NMT 1) (Type I N-myristoyltransferase) (Peptide N-myristoyltransferase 1)	NMT1 NMT	Homo sapiens (Human)	496
Q15717	ELAV1_HUMAN	reviewed	ELAV-like protein 1 (Hu-antigen R) (HuR)	ELAVL1 HUR	Homo sapiens (Human)	326
Q53GS9	SNUT2_HUMAN	reviewed	U4/U6.U5 tri-snRNP-associated protein 2 (Inactive ubiquitin-specific peptidase 39) (SAD1 homolog) (U4/U6.U5 tri-snRNP-associated 65 kDa protein) (65K)	USP39 CGI-21 HSPC332 PRO2855	Homo sapiens (Human)	565
Q7Z417	NUFP2_HUMAN	reviewed	Nuclear fragile X mental retardation-interacting protein 2 (82 kDa FMRP-interacting protein) (82-FIP) (Cell proliferation-inducing gene 1 protein) (FMRP-interacting protein 2)	NUFIP2 KIAA1321 PIG1	Homo sapiens (Human)	695
O15145	ARPC3_HUMAN	reviewed	Actin-related protein 2/3 complex subunit 3 (Arp2/3 complex 21 kDa subunit) (p21-ARC)	ARPC3 ARC21	Homo sapiens (Human)	178
P20290	BTF3_HUMAN	reviewed	Transcription factor BTF3 (Nascent polypeptide-associated complex subunit beta) (NAC-beta) (RNA polymerase B transcription factor 3)	BTF3 NACB OK/SW-cl.8	Homo sapiens (Human)	206
Q14244	MAP7_HUMAN	reviewed	Ensconsin (Epithelial microtubule-associated protein of 115 kDa) (E-MAP-115) (Microtubule-associated protein 7) (MAP-7)	MAP7	Homo sapiens (Human)	749
Q9UQ80	PA2G4_HUMAN	reviewed	Proliferation-associated protein 2G4 (Cell cycle protein p38-2G4 homolog) (hG4-1) (ErbB3-binding protein 1)	PA2G4 EBP1	Homo sapiens (Human)	394
O00264	PGRC1_HUMAN	reviewed	Membrane-associated progesterone receptor component 1 (mPR) (Dap1) (IZA)	PGRMC1 HPR6.6 PGRMC	Homo sapiens (Human)	195
P30044	PRDX5_HUMAN	reviewed	Peroxiredoxin-5, mitochondrial (EC 1.11.1.24) (Alu corepressor 1) (Antioxidant enzyme B166) (AOEB166) (Liver tissue 2D-page spot 71B) (PLP) (Peroxiredoxin V) (Prx-V) (Peroxisomal antioxidant enzyme) (TPx type VI) (Thioredoxin peroxidase PMP20) (Thioredoxin-dependent peroxiredoxin 5)	PRDX5 ACR1 SBBI10	Homo sapiens (Human)	214
P11177	ODPB_HUMAN	reviewed	Pyruvate dehydrogenase E1 component subunit beta, mitochondrial (PDHE1-B) (EC 1.2.4.1)	PDHB PHE1B	Homo sapiens (Human)	359
Q16822	PCKGM_HUMAN	reviewed	Phosphoenolpyruvate carboxykinase [GTP], mitochondrial (PEPCK-M) (EC 4.1.1.32)	PCK2 PEPCK2	Homo sapiens (Human)	640
O75128	COBL_HUMAN	reviewed	Protein cordon-bleu	COBL KIAA0633	Homo sapiens (Human)	1261
P40939	ECHA_HUMAN	reviewed	Trifunctional enzyme subunit alpha, mitochondrial (78 kDa gastrin-binding protein) (Monolysocardiolipin acyltransferase) (EC 2.3.1.-) (TP-alpha) [Includes: Long-chain enoyl-CoA hydratase (EC 4.2.1.17); Long chain 3-hydroxyacyl-CoA dehydrogenase (EC 1.1.1.211)]	HADHA HADH	Homo sapiens (Human)	763
P49411	EFTU_HUMAN	reviewed	Elongation factor Tu, mitochondrial (EF-Tu) (P43)	TUFM	Homo sapiens (Human)	452
Q9NZL9	MAT2B_HUMAN	reviewed	Methionine adenosyltransferase 2 subunit beta (Methionine adenosyltransferase II beta) (MAT II beta) (Putative dTDP-4-keto-6-deoxy-D-glucose 4-reductase)	MAT2B TGR MSTP045 Nbla02999 UNQ2435/PRO4995	Homo sapiens (Human)	334
Q9Y6G9	DC1L1_HUMAN	reviewed	Cytoplasmic dynein 1 light intermediate chain 1 (LIC1) (Dynein light chain A) (DLC-A) (Dynein light intermediate chain 1, cytosolic)	DYNC1LI1 DNCLI1	Homo sapiens (Human)	523
Q86TB9	PATL1_HUMAN	reviewed	Protein PAT1 homolog 1 (PAT1-like protein 1) (Protein PAT1 homolog b) (Pat1b) (hPat1b)	PATL1 OK/KNS-cl.5	Homo sapiens (Human)	770
P11166	GTR1_HUMAN	reviewed	Solute carrier family 2, facilitated glucose transporter member 1 (Glucose transporter type 1, erythrocyte/brain) (GLUT-1) (HepG2 glucose transporter)	SLC2A1 GLUT1	Homo sapiens (Human)	492
Q96HS1	PGAM5_HUMAN	reviewed	Serine/threonine-protein phosphatase PGAM5, mitochondrial (EC 3.1.3.16) (Bcl-XL-binding protein v68) (Phosphoglycerate mutase family member 5)	PGAM5	Homo sapiens (Human)	289
P13798	ACPH_HUMAN	reviewed	Acylamino-acid-releasing enzyme (AARE) (EC 3.4.19.1) (Acyl-peptide hydrolase) (APH) (Acylaminoacyl-peptidase) (Oxidized protein hydrolase) (OPH)	APEH D3F15S2 D3S48E DNF15S2	Homo sapiens (Human)	732
Q13112	CAF1B_HUMAN	reviewed	Chromatin assembly factor 1 subunit B (CAF-1 subunit B) (Chromatin assembly factor I p60 subunit) (CAF-I 60 kDa subunit) (CAF-I p60) (M-phase phosphoprotein 7)	CHAF1B CAF1A CAF1P60 MPHOSPH7 MPP7	Homo sapiens (Human)	559
Q15907	RB11B_HUMAN	reviewed	Ras-related protein Rab-11B (GTP-binding protein YPT3)	RAB11B YPT3	Homo sapiens (Human)	218
P01111	RASN_HUMAN	reviewed	GTPase NRas (EC 3.6.5.2) (Transforming protein N-Ras)	NRAS HRAS1	Homo sapiens (Human)	189
Q96K17	BT3L4_HUMAN	reviewed	Transcription factor BTF3 homolog 4 (Basic transcription factor 3-like 4)	BTF3L4	Homo sapiens (Human)	158
P10515	ODP2_HUMAN	reviewed	Dihydrolipoyllysine-residue acetyltransferase component of pyruvate dehydrogenase complex, mitochondrial (EC 2.3.1.12) (70 kDa mitochondrial autoantigen of primary biliary cirrhosis) (PBC) (Dihydrolipoamide acetyltransferase component of pyruvate dehydrogenase complex) (M2 antigen complex 70 kDa subunit) (Pyruvate dehydrogenase complex component E2) (PDC-E2) (PDCE2)	DLAT DLTA	Homo sapiens (Human)	647
P62273	RS29_HUMAN	reviewed	40S ribosomal protein S29 (Small ribosomal subunit protein uS14)	RPS29	Homo sapiens (Human)	56
Q8IUD2	RB6I2_HUMAN	reviewed	ELKS/Rab6-interacting/CAST family member 1 (ERC-1) (Rab6-interacting protein 2)	ERC1 ELKS KIAA1081 RAB6IP2	Homo sapiens (Human)	1116
Q6IAA8	LTOR1_HUMAN	reviewed	Ragulator complex protein LAMTOR1 (Late endosomal/lysosomal adaptor and MAPK and MTOR activator 1) (Lipid raft adaptor protein p18) (Protein associated with DRMs and endosomes) (p27Kip1-releasing factor from RhoA) (p27RF-Rho)	LAMTOR1 C11orf59 PDRO PP7157	Homo sapiens (Human)	161
P32004	L1CAM_HUMAN	reviewed	Neural cell adhesion molecule L1 (N-CAM-L1) (NCAM-L1) (CD antigen CD171)	L1CAM CAML1 MIC5	Homo sapiens (Human)	1257
P16070	CD44_HUMAN	reviewed	CD44 antigen (CDw44) (Epican) (Extracellular matrix receptor III) (ECMR-III) (GP90 lymphocyte homing/adhesion receptor) (HUTCH-I) (Heparan sulfate proteoglycan) (Hermes antigen) (Hyaluronate receptor) (Phagocytic glycoprotein 1) (PGP-1) (Phagocytic glycoprotein I) (PGP-I) (CD antigen CD44)	CD44 LHR MDU2 MDU3 MIC4	Homo sapiens (Human)	742
Q8NBS9	TXND5_HUMAN	reviewed	Thioredoxin domain-containing protein 5 (Endoplasmic reticulum resident protein 46) (ER protein 46) (ERp46) (Thioredoxin-like protein p46)	TXNDC5 TLP46 UNQ364/PRO700	Homo sapiens (Human)	432
P26639	SYTC_HUMAN	reviewed	Threonine--tRNA ligase 1, cytoplasmic (EC 6.1.1.3) (Threonyl-tRNA synthetase) (ThrRS) (Threonyl-tRNA synthetase 1)	TARS1 TARS	Homo sapiens (Human)	723
O15260	SURF4_HUMAN	reviewed	Surfeit locus protein 4	SURF4 SURF-4	Homo sapiens (Human)	269
O95782	AP2A1_HUMAN	reviewed	AP-2 complex subunit alpha-1 (100 kDa coated vesicle protein A) (Adaptor protein complex AP-2 subunit alpha-1) (Adaptor-related protein complex 2 subunit alpha-1) (Alpha-adaptin A) (Alpha1-adaptin) (Clathrin assembly protein complex 2 alpha-A large chain) (Plasma membrane adaptor HA2/AP2 adaptin alpha A subunit)	AP2A1 ADTAA CLAPA1	Homo sapiens (Human)	977
Q7L014	DDX46_HUMAN	reviewed	Probable ATP-dependent RNA helicase DDX46 (EC 3.6.4.13) (DEAD box protein 46) (PRP5 homolog)	DDX46 KIAA0801	Homo sapiens (Human)	1031
Q9H7Z7	PGES2_HUMAN	reviewed	Prostaglandin E synthase 2 (Membrane-associated prostaglandin E synthase-2) (mPGE synthase-2) (Microsomal prostaglandin E synthase 2) (mPGES-2) (Prostaglandin-H(2) E-isomerase) (EC 5.3.99.3) [Cleaved into: Prostaglandin E synthase 2 truncated form]	PTGES2 C9orf15 PGES2	Homo sapiens (Human)	377
Q9Y6K5	OAS3_HUMAN	reviewed	2'-5'-oligoadenylate synthase 3 ((2-5')oligo(A) synthase 3) (2-5A synthase 3) (EC 2.7.7.84) (p100 OAS) (p100OAS)	OAS3 P/OKcl.4	Homo sapiens (Human)	1087
P55290	CAD13_HUMAN	reviewed	Cadherin-13 (Heart cadherin) (H-cadherin) (P105) (Truncated cadherin) (T-cad) (T-cadherin)	CDH13 CDHH	Homo sapiens (Human)	713
Q86UE4	LYRIC_HUMAN	reviewed	Protein LYRIC (3D3/LYRIC) (Astrocyte elevated gene-1 protein) (AEG-1) (Lysine-rich CEACAM1 co-isolated protein) (Metadherin) (Metastasis adhesion protein)	MTDH AEG1 LYRIC	Homo sapiens (Human)	582
Q8N1G4	LRC47_HUMAN	reviewed	Leucine-rich repeat-containing protein 47	LRRC47 KIAA1185	Homo sapiens (Human)	583
P30048	PRDX3_HUMAN	reviewed	Thioredoxin-dependent peroxide reductase, mitochondrial (EC 1.11.1.24) (Antioxidant protein 1) (AOP-1) (HBC189) (Peroxiredoxin III) (Prx-III) (Peroxiredoxin-3) (Protein MER5 homolog) (Thioredoxin-dependent peroxiredoxin 3)	PRDX3 AOP1	Homo sapiens (Human)	256
Q00325	MPCP_HUMAN	reviewed	Phosphate carrier protein, mitochondrial (Phosphate transport protein) (PTP) (Solute carrier family 25 member 3)	SLC25A3 PHC OK/SW-cl.48	Homo sapiens (Human)	362
Q9NW13	RBM28_HUMAN	reviewed	RNA-binding protein 28 (RNA-binding motif protein 28)	RBM28	Homo sapiens (Human)	759
Q16740	CLPP_HUMAN	reviewed	ATP-dependent Clp protease proteolytic subunit, mitochondrial (EC 3.4.21.92) (Endopeptidase Clp)	CLPP	Homo sapiens (Human)	277
P28072	PSB6_HUMAN	reviewed	Proteasome subunit beta type-6 (EC 3.4.25.1) (Macropain delta chain) (Multicatalytic endopeptidase complex delta chain) (Proteasome delta chain) (Proteasome subunit Y)	PSMB6 LMPY Y	Homo sapiens (Human)	239
Q10589	BST2_HUMAN	reviewed	Bone marrow stromal antigen 2 (BST-2) (HM1.24 antigen) (Tetherin) (CD antigen CD317)	BST2	Homo sapiens (Human)	180
Q13724	MOGS_HUMAN	reviewed	Mannosyl-oligosaccharide glucosidase (EC 3.2.1.106) (Processing A-glucosidase I)	MOGS GCS1	Homo sapiens (Human)	837
Q9UKM9	RALY_HUMAN	reviewed	RNA-binding protein Raly (Autoantigen p542) (Heterogeneous nuclear ribonucleoprotein C-like 2) (hnRNP core protein C-like 2) (hnRNP associated with lethal yellow protein homolog)	RALY HNRPCL2 P542	Homo sapiens (Human)	306
Q29RF7	PDS5A_HUMAN	reviewed	Sister chromatid cohesion protein PDS5 homolog A (Cell proliferation-inducing gene 54 protein) (Sister chromatid cohesion protein 112) (SCC-112)	PDS5A KIAA0648 PDS5 PIG54	Homo sapiens (Human)	1337
Q01813	PFKAP_HUMAN	reviewed	ATP-dependent 6-phosphofructokinase, platelet type (ATP-PFK) (PFK-P) (EC 2.7.1.11) (6-phosphofructokinase type C) (Phosphofructo-1-kinase isozyme C) (PFK-C) (Phosphohexokinase)	PFKP PFKF	Homo sapiens (Human)	784
Q13823	NOG2_HUMAN	reviewed	Nucleolar GTP-binding protein 2 (Autoantigen NGP-1)	GNL2 NGP1	Homo sapiens (Human)	731
O95340	PAPS2_HUMAN	reviewed	Bifunctional 3'-phosphoadenosine 5'-phosphosulfate synthase 2 (PAPS synthase 2) (PAPSS 2) (Sulfurylase kinase 2) (SK 2) (SK2) [Includes: Sulfate adenylyltransferase (EC 2.7.7.4) (ATP-sulfurylase) (Sulfate adenylate transferase) (SAT); Adenylyl-sulfate kinase (EC 2.7.1.25) (3'-phosphoadenosine-5'-phosphosulfate synthase) (APS kinase) (Adenosine-5'-phosphosulfate 3'-phosphotransferase) (Adenylylsul…	PAPSS2 ATPSK2	Homo sapiens (Human)	614
P51116	FXR2_HUMAN	reviewed	Fragile X mental retardation syndrome-related protein 2	FXR2 FMR1L2	Homo sapiens (Human)	673
P02585	TNNC2_HUMAN	reviewed	Troponin C, skeletal muscle	TNNC2	Homo sapiens (Human)	160
Q9Y4W2	LAS1L_HUMAN	reviewed	Ribosomal biogenesis protein LAS1L (Protein LAS1 homolog)	LAS1L MSTP060	Homo sapiens (Human)	734
Q92879	CELF1_HUMAN	reviewed	CUGBP Elav-like family member 1 (CELF-1) (50 kDa nuclear polyadenylated RNA-binding protein) (Bruno-like protein 2) (CUG triplet repeat RNA-binding protein 1) (CUG-BP1) (CUG-BP- and ETR-3-like factor 1) (Deadenylation factor CUG-BP) (Embryo deadenylation element-binding protein homolog) (EDEN-BP homolog) (RNA-binding protein BRUNOL-2)	CELF1 BRUNOL2 CUGBP CUGBP1 NAB50	Homo sapiens (Human)	486
P34932	HSP74_HUMAN	reviewed	Heat shock 70 kDa protein 4 (HSP70RY) (Heat shock 70-related protein APG-2)	HSPA4 APG2	Homo sapiens (Human)	840
Q9H2D6	TARA_HUMAN	reviewed	TRIO and F-actin-binding protein (Protein Tara) (Trio-associated repeat on actin)	TRIOBP KIAA1662 TARA HRIHFB2122	Homo sapiens (Human)	2365
Q9H0A0	NAT10_HUMAN	reviewed	RNA cytidine acetyltransferase (EC 2.3.1.-) (18S rRNA cytosine acetyltransferase) (N-acetyltransferase 10) (N-acetyltransferase-like protein) (hALP)	NAT10 ALP KIAA1709	Homo sapiens (Human)	1025
Q9BY77	PDIP3_HUMAN	reviewed	Polymerase delta-interacting protein 3 (46 kDa DNA polymerase delta interaction protein) (p46) (S6K1 Aly/REF-like target) (SKAR)	POLDIP3 KIAA1649 PDIP46	Homo sapiens (Human)	421
Q99442	SEC62_HUMAN	reviewed	Translocation protein SEC62 (Translocation protein 1) (TP-1) (hTP-1)	SEC62 TLOC1	Homo sapiens (Human)	399
Q13443	ADAM9_HUMAN	reviewed	Disintegrin and metalloproteinase domain-containing protein 9 (ADAM 9) (EC 3.4.24.-) (Cellular disintegrin-related protein) (Meltrin-gamma) (Metalloprotease/disintegrin/cysteine-rich protein 9) (Myeloma cell metalloproteinase)	ADAM9 KIAA0021 MCMP MDC9 MLTNG	Homo sapiens (Human)	819
Q14137	BOP1_HUMAN	reviewed	Ribosome biogenesis protein BOP1 (Block of proliferation 1 protein)	BOP1 KIAA0124	Homo sapiens (Human)	746
Q9H3N1	TMX1_HUMAN	reviewed	Thioredoxin-related transmembrane protein 1 (Thioredoxin domain-containing protein 1) (Transmembrane Trx-related protein)	TMX1 TMX TXNDC TXNDC1 PSEC0085 UNQ235/PRO268	Homo sapiens (Human)	280
O00151	PDLI1_HUMAN	reviewed	PDZ and LIM domain protein 1 (C-terminal LIM domain protein 1) (Elfin) (LIM domain protein CLP-36)	PDLIM1 CLIM1 CLP36	Homo sapiens (Human)	329
O14776	TCRG1_HUMAN	reviewed	Transcription elongation regulator 1 (TATA box-binding protein-associated factor 2S) (Transcription factor CA150)	TCERG1 CA150 TAF2S	Homo sapiens (Human)	1098
Q5BKZ1	ZN326_HUMAN	reviewed	DBIRD complex subunit ZNF326 (Zinc finger protein 326) (Zinc finger protein interacting with mRNPs and DBC1)	ZNF326 ZIRD	Homo sapiens (Human)	582
P25205	MCM3_HUMAN	reviewed	DNA replication licensing factor MCM3 (EC 3.6.4.12) (DNA polymerase alpha holoenzyme-associated protein P1) (P1-MCM3) (RLF subunit beta) (p102)	MCM3	Homo sapiens (Human)	808
Q9BR39	JPH2_HUMAN	reviewed	Junctophilin-2 (JP-2) (Junctophilin type 2) [Cleaved into: Junctophilin-2 N-terminal fragment (JP2NT)]	JPH2 JP2	Homo sapiens (Human)	696
Q13177	PAK2_HUMAN	reviewed	Serine/threonine-protein kinase PAK 2 (EC 2.7.11.1) (Gamma-PAK) (PAK65) (S6/H4 kinase) (p21-activated kinase 2) (PAK-2) (p58) [Cleaved into: PAK-2p27 (p27); PAK-2p34 (p34) (C-t-PAK2)]	PAK2	Homo sapiens (Human)	524
P30519	HMOX2_HUMAN	reviewed	Heme oxygenase 2 (HO-2) (EC 1.14.14.18)	HMOX2 HO2	Homo sapiens (Human)	316
P17480	UBF1_HUMAN	reviewed	Nucleolar transcription factor 1 (Autoantigen NOR-90) (Upstream-binding factor 1) (UBF-1)	UBTF UBF UBF1	Homo sapiens (Human)	764
P09110	THIK_HUMAN	reviewed	3-ketoacyl-CoA thiolase, peroxisomal (EC 2.3.1.16) (Acetyl-CoA acyltransferase) (Beta-ketothiolase) (Peroxisomal 3-oxoacyl-CoA thiolase)	ACAA1 ACAA PTHIO	Homo sapiens (Human)	424
Q9BRK5	CAB45_HUMAN	reviewed	45 kDa calcium-binding protein (Cab45) (Stromal cell-derived factor 4) (SDF-4)	SDF4 CAB45 PSEC0034	Homo sapiens (Human)	362
Q8N490	PNKD_HUMAN	reviewed	Probable hydrolase PNKD (EC 3.-.-.-) (Myofibrillogenesis regulator 1) (MR-1) (Paroxysmal nonkinesiogenic dyskinesia protein) (Trans-activated by hepatitis C virus core protein 2)	PNKD KIAA1184 MR1 TAHCCP2 FKSG19 UNQ2491/PRO5778	Homo sapiens (Human)	385
Q16576	RBBP7_HUMAN	reviewed	Histone-binding protein RBBP7 (Histone acetyltransferase type B subunit 2) (Nucleosome-remodeling factor subunit RBAP46) (Retinoblastoma-binding protein 7) (RBBP-7) (Retinoblastoma-binding protein p46)	RBBP7 RBAP46	Homo sapiens (Human)	425
O75340	PDCD6_HUMAN	reviewed	Programmed cell death protein 6 (Apoptosis-linked gene 2 protein homolog) (ALG-2)	PDCD6 ALG2	Homo sapiens (Human)	191
P23284	PPIB_HUMAN	reviewed	Peptidyl-prolyl cis-trans isomerase B (PPIase B) (EC 5.2.1.8) (CYP-S1) (Cyclophilin B) (Rotamase B) (S-cyclophilin) (SCYLP)	PPIB CYPB	Homo sapiens (Human)	216
O95168	NDUB4_HUMAN	reviewed	NADH dehydrogenase [ubiquinone] 1 beta subcomplex subunit 4 (Complex I-B15) (CI-B15) (NADH-ubiquinone oxidoreductase B15 subunit)	NDUFB4	Homo sapiens (Human)	129
Q9BXP5	SRRT_HUMAN	reviewed	Serrate RNA effector molecule homolog (Arsenite-resistance protein 2)	SRRT ARS2 ASR2	Homo sapiens (Human)	876
P20042	IF2B_HUMAN	reviewed	Eukaryotic translation initiation factor 2 subunit 2 (Eukaryotic translation initiation factor 2 subunit beta) (eIF-2-beta)	EIF2S2 EIF2B	Homo sapiens (Human)	333
Q9BWF3	RBM4_HUMAN	reviewed	RNA-binding protein 4 (Lark homolog) (hLark) (RNA-binding motif protein 4) (RNA-binding motif protein 4a)	RBM4 RBM4A	Homo sapiens (Human)	364
Q9HCD5	NCOA5_HUMAN	reviewed	Nuclear receptor coactivator 5 (NCoA-5) (Coactivator independent of AF-2) (CIA)	NCOA5 KIAA1637	Homo sapiens (Human)	579
P52790	HXK3_HUMAN	reviewed	Hexokinase-3 (EC 2.7.1.1) (Hexokinase type III) (HK III) (Hexokinase-C)	HK3	Homo sapiens (Human)	923
Q08170	SRSF4_HUMAN	reviewed	Serine/arginine-rich splicing factor 4 (Pre-mRNA-splicing factor SRP75) (SRP001LB) (Splicing factor, arginine/serine-rich 4)	SRSF4 SFRS4 SRP75	Homo sapiens (Human)	494
Q9BTC0	DIDO1_HUMAN	reviewed	Death-inducer obliterator 1 (DIO-1) (hDido1) (Death-associated transcription factor 1) (DATF-1)	DIDO1 C20orf158 DATF1 KIAA0333	Homo sapiens (Human)	2240
P49588	SYAC_HUMAN	reviewed	Alanine--tRNA ligase, cytoplasmic (EC 6.1.1.7) (Alanyl-tRNA synthetase) (AlaRS) (Renal carcinoma antigen NY-REN-42)	AARS1 AARS	Homo sapiens (Human)	968
O95071	UBR5_HUMAN	reviewed	E3 ubiquitin-protein ligase UBR5 (EC 2.3.2.26) (E3 ubiquitin-protein ligase, HECT domain-containing 1) (HECT-type E3 ubiquitin transferase UBR5) (Hyperplastic discs protein homolog) (hHYD) (Progestin-induced protein)	UBR5 EDD EDD1 HYD KIAA0896	Homo sapiens (Human)	2799
P52788	SPSY_HUMAN	reviewed	Spermine synthase (SPMSY) (EC 2.5.1.22) (Spermidine aminopropyltransferase)	SMS	Homo sapiens (Human)	366
O43143	DHX15_HUMAN	reviewed	Pre-mRNA-splicing factor ATP-dependent RNA helicase DHX15 (EC 3.6.4.13) (ATP-dependent RNA helicase #46) (DEAH box protein 15)	DHX15 DBP1 DDX15	Homo sapiens (Human)	795
Q14152	EIF3A_HUMAN	reviewed	Eukaryotic translation initiation factor 3 subunit A (eIF3a) (Eukaryotic translation initiation factor 3 subunit 10) (eIF-3-theta) (eIF3 p167) (eIF3 p180) (eIF3 p185)	EIF3A EIF3S10 KIAA0139	Homo sapiens (Human)	1382
Q9Y3B4	SF3B6_HUMAN	reviewed	Splicing factor 3B subunit 6 (Pre-mRNA branch site protein p14) (SF3b 14 kDa subunit) (SF3B14a) (Spliceosome-associated protein, 14-kDa) (Splicing factor 3b, subunit 6, 14kDa)	SF3B6 SAP14 SF3B14 SF3B14A CGI-110 HSPC175 HT006	Homo sapiens (Human)	125
Q15293	RCN1_HUMAN	reviewed	Reticulocalbin-1	RCN1 RCN	Homo sapiens (Human)	331
Q8TDD1	DDX54_HUMAN	reviewed	ATP-dependent RNA helicase DDX54 (EC 3.6.4.13) (ATP-dependent RNA helicase DP97) (DEAD box RNA helicase 97 kDa) (DEAD box protein 54)	DDX54	Homo sapiens (Human)	881
P61158	ARP3_HUMAN	reviewed	Actin-related protein 3 (Actin-like protein 3)	ACTR3 ARP3	Homo sapiens (Human)	418
P56385	ATP5I_HUMAN	reviewed	ATP synthase subunit e, mitochondrial (ATPase subunit e) (ATP synthase membrane subunit e) [Cleaved into: ATP synthase subunit e, mitochondrial, N-terminally processed]	ATP5ME ATP5I ATP5K	Homo sapiens (Human)	69
O75083	WDR1_HUMAN	reviewed	WD repeat-containing protein 1 (Actin-interacting protein 1) (AIP1) (NORI-1)	WDR1	Homo sapiens (Human)	606
P82970	HMGN5_HUMAN	reviewed	High mobility group nucleosome-binding domain-containing protein 5 (Nucleosome-binding protein 1)	HMGN5 NSBP1	Homo sapiens (Human)	282
Q9BY89	K1671_HUMAN	reviewed	Uncharacterized protein KIAA1671	KIAA1671	Homo sapiens (Human)	1806
Q9NYU2	UGGG1_HUMAN	reviewed	UDP-glucose:glycoprotein glucosyltransferase 1 (UGT1) (hUGT1) (EC 2.4.1.-) (UDP--Glc:glycoprotein glucosyltransferase) (UDP-glucose ceramide glucosyltransferase-like 1)	UGGT1 GT UGCGL1 UGGT UGT1 UGTR	Homo sapiens (Human)	1555
Q96C19	EFHD2_HUMAN	reviewed	EF-hand domain-containing protein D2 (Swiprosin-1)	EFHD2 SWS1	Homo sapiens (Human)	240
O95347	SMC2_HUMAN	reviewed	Structural maintenance of chromosomes protein 2 (SMC protein 2) (SMC-2) (Chromosome-associated protein E) (hCAP-E) (XCAP-E homolog)	SMC2 CAPE SMC2L1 PRO0324	Homo sapiens (Human)	1197
Q8N4C8	MINK1_HUMAN	reviewed	Misshapen-like kinase 1 (EC 2.7.11.1) (GCK family kinase MiNK) (MAPK/ERK kinase kinase kinase 6) (MEK kinase kinase 6) (MEKKK 6) (Misshapen/NIK-related kinase) (Mitogen-activated protein kinase kinase kinase kinase 6)	MINK1 B55 MAP4K6 MINK YSK2 ZC3	Homo sapiens (Human)	1332
Q14671	PUM1_HUMAN	reviewed	Pumilio homolog 1 (HsPUM) (Pumilio-1)	PUM1 KIAA0099 PUMH1	Homo sapiens (Human)	1186
Q92597	NDRG1_HUMAN	reviewed	Protein NDRG1 (Differentiation-related gene 1 protein) (DRG-1) (N-myc downstream-regulated gene 1 protein) (Nickel-specific induction protein Cap43) (Reducing agents and tunicamycin-responsive protein) (RTP) (Rit42)	NDRG1 CAP43 DRG1 RTP	Homo sapiens (Human)	394
O75152	ZC11A_HUMAN	reviewed	Zinc finger CCCH domain-containing protein 11A	ZC3H11A KIAA0663 ZC3HDC11A	Homo sapiens (Human)	810
O95602	RPA1_HUMAN	reviewed	DNA-directed RNA polymerase I subunit RPA1 (RNA polymerase I subunit A1) (EC 2.7.7.6) (A190) (DNA-directed RNA polymerase I largest subunit) (DNA-directed RNA polymerase I subunit A) (RNA polymerase I 194 kDa subunit) (RPA194)	POLR1A	Homo sapiens (Human)	1720
P50213	IDH3A_HUMAN	reviewed	Isocitrate dehydrogenase [NAD] subunit alpha, mitochondrial (EC 1.1.1.41) (Isocitric dehydrogenase subunit alpha) (NAD(+)-specific ICDH subunit alpha)	IDH3A	Homo sapiens (Human)	366
O00303	EIF3F_HUMAN	reviewed	Eukaryotic translation initiation factor 3 subunit F (eIF3f) (Deubiquitinating enzyme eIF3f) (EC 3.4.19.12) (Eukaryotic translation initiation factor 3 subunit 5) (eIF-3-epsilon) (eIF3 p47)	EIF3F EIF3S5	Homo sapiens (Human)	357
P09622	DLDH_HUMAN	reviewed	Dihydrolipoyl dehydrogenase, mitochondrial (EC 1.8.1.4) (Dihydrolipoamide dehydrogenase) (Glycine cleavage system L protein)	DLD GCSL LAD PHE3	Homo sapiens (Human)	509
Q99959	PKP2_HUMAN	reviewed	Plakophilin-2	PKP2	Homo sapiens (Human)	881
Q08554	DSC1_HUMAN	reviewed	Desmocollin-1 (Cadherin family member 1) (Desmosomal glycoprotein 2/3) (DG2/DG3)	DSC1 CDHF1	Homo sapiens (Human)	894
O60502	OGA_HUMAN	reviewed	Protein O-GlcNAcase (OGA) (EC 3.2.1.169) (Beta-N-acetylglucosaminidase) (Beta-N-acetylhexosaminidase) (Beta-hexosaminidase) (Meningioma-expressed antigen 5) (N-acetyl-beta-D-glucosaminidase) (N-acetyl-beta-glucosaminidase) (Nuclear cytoplasmic O-GlcNAcase and acetyltransferase) (NCOAT)	OGA HEXC KIAA0679 MEA5 MGEA5	Homo sapiens (Human)	916
O00186	STXB3_HUMAN	reviewed	Syntaxin-binding protein 3 (Platelet Sec1 protein) (PSP) (Protein unc-18 homolog 3) (Unc18-3) (Protein unc-18 homolog C) (Unc-18C)	STXBP3	Homo sapiens (Human)	592
P11388	TOP2A_HUMAN	reviewed	DNA topoisomerase 2-alpha (EC 5.6.2.2) (DNA topoisomerase II, alpha isozyme)	TOP2A TOP2	Homo sapiens (Human)	1531
Q9Y5A9	YTHD2_HUMAN	reviewed	YTH domain-containing family protein 2 (CLL-associated antigen KW-14) (High-glucose-regulated protein 8) (Renal carcinoma antigen NY-REN-2)	YTHDF2 HGRG8	Homo sapiens (Human)	579
Q16666	IF16_HUMAN	reviewed	Gamma-interferon-inducible protein 16 (Ifi-16) (Interferon-inducible myeloid differentiation transcriptional activator)	IFI16 IFNGIP1	Homo sapiens (Human)	785
Q9Y3D9	RT23_HUMAN	reviewed	28S ribosomal protein S23, mitochondrial (MRP-S23) (S23mt) (Mitochondrial small ribosomal subunit protein mS23)	MRPS23 CGI-138 HSPC329	Homo sapiens (Human)	190
O14646	CHD1_HUMAN	reviewed	Chromodomain-helicase-DNA-binding protein 1 (CHD-1) (EC 3.6.4.12) (ATP-dependent helicase CHD1)	CHD1	Homo sapiens (Human)	1710
Q6NYC8	PPR18_HUMAN	reviewed	Phostensin (Protein phosphatase 1 F-actin cytoskeleton-targeting subunit) (Protein phosphatase 1 regulatory subunit 18)	PPP1R18 HKMT1098 KIAA1949	Homo sapiens (Human)	613
Q3ZCQ8	TIM50_HUMAN	reviewed	Mitochondrial import inner membrane translocase subunit TIM50	TIMM50 TIM50 PRO1512	Homo sapiens (Human)	353
P09496	CLCA_HUMAN	reviewed	Clathrin light chain A (Lca)	CLTA	Homo sapiens (Human)	248
Q86UP2	KTN1_HUMAN	reviewed	Kinectin (CG-1 antigen) (Kinesin receptor)	KTN1 CG1 KIAA0004	Homo sapiens (Human)	1357
Q86YP4	P66A_HUMAN	reviewed	Transcriptional repressor p66-alpha (Hp66alpha) (GATA zinc finger domain-containing protein 2A)	GATAD2A	Homo sapiens (Human)	633
Q9H299	SH3L3_HUMAN	reviewed	SH3 domain-binding glutamic acid-rich-like protein 3 (SH3 domain-binding protein 1) (SH3BP-1)	SH3BGRL3 P1725	Homo sapiens (Human)	93
Q8IU81	I2BP1_HUMAN	reviewed	Interferon regulatory factor 2-binding protein 1 (IRF-2-binding protein 1) (IRF-2BP1) (Probable E3 ubiquitin-protein ligase IRF2BP1) (EC 2.3.2.27) (Probable RING-type E3 ubiquitin transferase IRF2BP1)	IRF2BP1	Homo sapiens (Human)	584
P31949	S10AB_HUMAN	reviewed	Protein S100-A11 (Calgizzarin) (Metastatic lymph node gene 70 protein) (MLN 70) (Protein S100-C) (S100 calcium-binding protein A11) [Cleaved into: Protein S100-A11, N-terminally processed]	S100A11 MLN70 S100C	Homo sapiens (Human)	105
Q9NRD8	DUOX2_HUMAN	reviewed	Dual oxidase 2 (EC 1.11.1.-) (EC 1.6.3.1) (Large NOX 2) (Long NOX 2) (NADH/NADPH thyroid oxidase p138-tox) (NADPH oxidase/peroxidase DUOX2) (NADPH thyroid oxidase 2) (Thyroid oxidase 2) (p138 thyroid oxidase)	DUOX2 LNOX2 THOX2	Homo sapiens (Human)	1548
Q8IY37	DHX37_HUMAN	reviewed	Probable ATP-dependent RNA helicase DHX37 (EC 3.6.4.13) (DEAH box protein 37)	DHX37 DDX37 KIAA1517	Homo sapiens (Human)	1157
P11234	RALB_HUMAN	reviewed	Ras-related protein Ral-B (EC 3.6.5.2)	RALB	Homo sapiens (Human)	206
P30041	PRDX6_HUMAN	reviewed	Peroxiredoxin-6 (EC 1.11.1.27) (1-Cys peroxiredoxin) (1-Cys PRX) (24 kDa protein) (Acidic calcium-independent phospholipase A2) (aiPLA2) (EC 3.1.1.4) (Antioxidant protein 2) (Glutathione-dependent peroxiredoxin) (Liver 2D page spot 40) (Lysophosphatidylcholine acyltransferase 5) (LPC acyltransferase 5) (LPCAT-5) (Lyso-PC acyltransferase 5) (EC 2.3.1.23) (Non-selenium glutathione peroxidase) (NSGP…	PRDX6 AOP2 KIAA0106	Homo sapiens (Human)	224
Q86XL3	ANKL2_HUMAN	reviewed	Ankyrin repeat and LEM domain-containing protein 2 (LEM domain-containing protein 4)	ANKLE2 KIAA0692 LEM4	Homo sapiens (Human)	938
Q9NPF5	DMAP1_HUMAN	reviewed	DNA methyltransferase 1-associated protein 1 (DNMAP1) (DNMT1-associated protein 1)	DMAP1 KIAA1425	Homo sapiens (Human)	467
Q92917	GPKOW_HUMAN	reviewed	G-patch domain and KOW motifs-containing protein (G-patch domain-containing protein 5) (Protein MOS2 homolog) (Protein T54)	GPKOW GPATC5 GPATCH5 T54	Homo sapiens (Human)	476
P09525	ANXA4_HUMAN	reviewed	Annexin A4 (35-beta calcimedin) (Annexin IV) (Annexin-4) (Carbohydrate-binding protein p33/p41) (Chromobindin-4) (Endonexin I) (Lipocortin IV) (P32.5) (PP4-X) (Placental anticoagulant protein II) (PAP-II) (Protein II)	ANXA4 ANX4	Homo sapiens (Human)	319
P20339	RAB5A_HUMAN	reviewed	Ras-related protein Rab-5A (EC 3.6.5.2)	RAB5A RAB5	Homo sapiens (Human)	215
P42285	MTREX_HUMAN	reviewed	Exosome RNA helicase MTR4 (EC 3.6.4.13) (ATP-dependent RNA helicase DOB1) (ATP-dependent RNA helicase SKIV2L2) (Superkiller viralicidic activity 2-like 2) (TRAMP-like complex helicase)	MTREX DOB1 KIAA0052 MTR4 SKIV2L2	Homo sapiens (Human)	1042
Q9Y4W6	AFG32_HUMAN	reviewed	AFG3-like protein 2 (EC 3.4.24.-) (Paraplegin-like protein)	AFG3L2	Homo sapiens (Human)	797
P18077	RL35A_HUMAN	reviewed	60S ribosomal protein L35a (Cell growth-inhibiting gene 33 protein) (Large ribosomal subunit protein eL33)	RPL35A GIG33	Homo sapiens (Human)	110
O60716	CTND1_HUMAN	reviewed	Catenin delta-1 (Cadherin-associated Src substrate) (CAS) (p120 catenin) (p120(ctn)) (p120(cas))	CTNND1 KIAA0384	Homo sapiens (Human)	968
Q68E01	INT3_HUMAN	reviewed	Integrator complex subunit 3 (Int3) (SOSS complex subunit A) (Sensor of single-strand DNA complex subunit A) (SOSS-A) (Sensor of ssDNA subunit A)	INTS3 C1orf193 C1orf60	Homo sapiens (Human)	1043
P08559	ODPA_HUMAN	reviewed	Pyruvate dehydrogenase E1 component subunit alpha, somatic form, mitochondrial (EC 1.2.4.1) (PDHE1-A type I)	PDHA1 PHE1A	Homo sapiens (Human)	390
P16278	BGAL_HUMAN	reviewed	Beta-galactosidase (EC 3.2.1.23) (Acid beta-galactosidase) (Lactase) (Elastin receptor 1)	GLB1 ELNR1	Homo sapiens (Human)	677
Q7L2E3	DHX30_HUMAN	reviewed	ATP-dependent RNA helicase DHX30 (EC 3.6.4.13) (DEAH box protein 30)	DHX30 DDX30 KIAA0890	Homo sapiens (Human)	1194
Q92738	US6NL_HUMAN	reviewed	USP6 N-terminal-like protein (Related to the N-terminus of tre) (RN-tre)	USP6NL KIAA0019	Homo sapiens (Human)	828
Q92922	SMRC1_HUMAN	reviewed	SWI/SNF complex subunit SMARCC1 (BRG1-associated factor 155) (BAF155) (SWI/SNF complex 155 kDa subunit) (SWI/SNF-related matrix-associated actin-dependent regulator of chromatin subfamily C member 1)	SMARCC1 BAF155	Homo sapiens (Human)	1105
P62241	RS8_HUMAN	reviewed	40S ribosomal protein S8 (Small ribosomal subunit protein eS8)	RPS8 OK/SW-cl.83	Homo sapiens (Human)	208
Q92598	HS105_HUMAN	reviewed	Heat shock protein 105 kDa (Antigen NY-CO-25) (Heat shock 110 kDa protein)	HSPH1 HSP105 HSP110 KIAA0201	Homo sapiens (Human)	858
P29372	3MG_HUMAN	reviewed	DNA-3-methyladenine glycosylase (EC 3.2.2.21) (3-alkyladenine DNA glycosylase) (3-methyladenine DNA glycosidase) (ADPG) (N-methylpurine-DNA glycosylase)	MPG AAG ANPG MID1	Homo sapiens (Human)	298
Q9Y678	COPG1_HUMAN	reviewed	Coatomer subunit gamma-1 (Gamma-1-coat protein) (Gamma-1-COP)	COPG1 COPG	Homo sapiens (Human)	874
P28482	MK01_HUMAN	reviewed	Mitogen-activated protein kinase 1 (MAP kinase 1) (MAPK 1) (EC 2.7.11.24) (ERT1) (Extracellular signal-regulated kinase 2) (ERK-2) (MAP kinase isoform p42) (p42-MAPK) (Mitogen-activated protein kinase 2) (MAP kinase 2) (MAPK 2)	MAPK1 ERK2 PRKM1 PRKM2	Homo sapiens (Human)	360
A6NIZ1	RP1BL_HUMAN	reviewed	Ras-related protein Rap-1b-like protein		Homo sapiens (Human)	184
A8MVJ9	HPF1L_HUMAN	reviewed	Putative histone PARylation factor 1-like		Homo sapiens (Human)	347
Q9ULW0	TPX2_HUMAN	reviewed	Targeting protein for Xklp2 (Differentially expressed in cancerous and non-cancerous lung cells 2) (DIL-2) (Hepatocellular carcinoma-associated antigen 519) (Hepatocellular carcinoma-associated antigen 90) (Protein fls353) (Restricted expression proliferation-associated protein 100) (p100)	TPX2 C20orf1 C20orf2 DIL2 HCA519	Homo sapiens (Human)	747
O60832	DKC1_HUMAN	reviewed	H/ACA ribonucleoprotein complex subunit DKC1 (EC 5.4.99.-) (CBF5 homolog) (Dyskerin) (Nopp140-associated protein of 57 kDa) (Nucleolar protein NAP57) (Nucleolar protein family A member 4) (snoRNP protein DKC1)	DKC1 NOLA4	Homo sapiens (Human)	514
Q9P2D1	CHD7_HUMAN	reviewed	Chromodomain-helicase-DNA-binding protein 7 (CHD-7) (EC 3.6.4.12) (ATP-dependent helicase CHD7)	CHD7 KIAA1416	Homo sapiens (Human)	2997
P18583	SON_HUMAN	reviewed	Protein SON (Bax antagonist selected in saccharomyces 1) (BASS1) (Negative regulatory element-binding protein) (NRE-binding protein) (Protein DBP-5) (SON3)	SON C21orf50 DBP5 KIAA1019 NREBP HSPC310 HSPC312	Homo sapiens (Human)	2426
Q92616	GCN1_HUMAN	reviewed	eIF-2-alpha kinase activator GCN1 (GCN1 eIF-2-alpha kinase activator homolog) (GCN1-like protein 1) (General control of amino-acid synthesis 1-like protein 1) (Translational activator GCN1) (HsGCN1)	GCN1 GCN1L1 KIAA0219	Homo sapiens (Human)	2671
P31153	METK2_HUMAN	reviewed	S-adenosylmethionine synthase isoform type-2 (AdoMet synthase 2) (EC 2.5.1.6) (Methionine adenosyltransferase 2) (MAT 2) (Methionine adenosyltransferase II) (MAT-II)	MAT2A AMS2 MATA2	Homo sapiens (Human)	395
P08240	SRPRA_HUMAN	reviewed	Signal recognition particle receptor subunit alpha (SR-alpha) (Docking protein alpha) (DP-alpha)	SRPRA SRPR	Homo sapiens (Human)	638
P55060	XPO2_HUMAN	reviewed	Exportin-2 (Exp2) (Cellular apoptosis susceptibility protein) (Chromosome segregation 1-like protein) (Importin-alpha re-exporter)	CSE1L CAS XPO2	Homo sapiens (Human)	971
P49005	DPOD2_HUMAN	reviewed	DNA polymerase delta subunit 2 (DNA polymerase delta subunit p50)	POLD2	Homo sapiens (Human)	469
Q13123	RED_HUMAN	reviewed	Protein Red (Cytokine IK) (IK factor) (Protein RER)	IK RED RER	Homo sapiens (Human)	557
P57721	PCBP3_HUMAN	reviewed	Poly(rC)-binding protein 3 (Alpha-CP3) (PCBP3-overlapping transcript) (PCBP3-overlapping transcript 1)	PCBP3 PCBP3-OT1 PCBP3OT	Homo sapiens (Human)	371
Q9NSE4	SYIM_HUMAN	reviewed	Isoleucine--tRNA ligase, mitochondrial (EC 6.1.1.5) (Isoleucyl-tRNA synthetase) (IleRS)	IARS2	Homo sapiens (Human)	1012
Q12849	GRSF1_HUMAN	reviewed	G-rich sequence factor 1 (GRSF-1)	GRSF1	Homo sapiens (Human)	480
Q9UKS6	PACN3_HUMAN	reviewed	Protein kinase C and casein kinase substrate in neurons protein 3 (SH3 domain-containing protein 6511)	PACSIN3	Homo sapiens (Human)	424
P61769	B2MG_HUMAN	reviewed	Beta-2-microglobulin [Cleaved into: Beta-2-microglobulin form pI 5.3]	B2M CDABP0092 HDCMA22P	Homo sapiens (Human)	119
P08651	NFIC_HUMAN	reviewed	Nuclear factor 1 C-type (NF1-C) (Nuclear factor 1/C) (CCAAT-box-binding transcription factor) (CTF) (Nuclear factor I/C) (NF-I/C) (NFI-C) (TGGCA-binding protein)	NFIC NFI	Homo sapiens (Human)	508
O75691	UTP20_HUMAN	reviewed	Small subunit processome component 20 homolog (Down-regulated in metastasis protein) (Novel nucleolar protein 73) (NNP73) (Protein Key-1A6)	UTP20 DRIM	Homo sapiens (Human)	2785
P53621	COPA_HUMAN	reviewed	Coatomer subunit alpha (Alpha-coat protein) (Alpha-COP) (HEP-COP) (HEPCOP) [Cleaved into: Xenin (Xenopsin-related peptide); Proxenin]	COPA	Homo sapiens (Human)	1224
Q03518	TAP1_HUMAN	reviewed	Antigen peptide transporter 1 (APT1) (ATP-binding cassette sub-family B member 2) (Peptide supply factor 1) (Peptide transporter PSF1) (PSF-1) (Peptide transporter TAP1) (Peptide transporter involved in antigen processing 1) (Really interesting new gene 4 protein)	TAP1 ABCB2 PSF1 RING4 Y3	Homo sapiens (Human)	808
Q8IWX8	CHERP_HUMAN	reviewed	Calcium homeostasis endoplasmic reticulum protein (ERPROT 213-21) (SR-related CTD-associated factor 6)	CHERP DAN26 SCAF6	Homo sapiens (Human)	916
P63220	RS21_HUMAN	reviewed	40S ribosomal protein S21 (Small ribosomal subunit protein eS21)	RPS21	Homo sapiens (Human)	83
P50914	RL14_HUMAN	reviewed	60S ribosomal protein L14 (CAG-ISL 7) (Large ribosomal subunit protein eL14)	RPL14	Homo sapiens (Human)	215
Q16658	FSCN1_HUMAN	reviewed	Fascin (55 kDa actin-bundling protein) (Singed-like protein) (p55)	FSCN1 FAN1 HSN SNL	Homo sapiens (Human)	493
P39687	AN32A_HUMAN	reviewed	Acidic leucine-rich nuclear phosphoprotein 32 family member A (Acidic nuclear phosphoprotein pp32) (pp32) (Leucine-rich acidic nuclear protein) (LANP) (Mapmodulin) (Potent heat-stable protein phosphatase 2A inhibitor I1PP2A) (Putative HLA-DR-associated protein I) (PHAPI)	ANP32A C15orf1 LANP MAPM PHAP1	Homo sapiens (Human)	249
O95747	OXSR1_HUMAN	reviewed	Serine/threonine-protein kinase OSR1 (EC 2.7.11.1) (Oxidative stress-responsive 1 protein)	OXSR1 KIAA1101 OSR1	Homo sapiens (Human)	527
Q14974	IMB1_HUMAN	reviewed	Importin subunit beta-1 (Importin-90) (Karyopherin subunit beta-1) (Nuclear factor p97) (Pore targeting complex 97 kDa subunit) (PTAC97)	KPNB1 NTF97	Homo sapiens (Human)	876
Q9NX18	SDHF2_HUMAN	reviewed	Succinate dehydrogenase assembly factor 2, mitochondrial (SDH assembly factor 2) (SDHAF2)	SDHAF2 C11orf79 PGL2 SDH5	Homo sapiens (Human)	166
Q9BZE4	NOG1_HUMAN	reviewed	Nucleolar GTP-binding protein 1 (Chronic renal failure gene protein) (GTP-binding protein NGB)	GTPBP4 CRFG NOG1	Homo sapiens (Human)	634
Q8TAQ2	SMRC2_HUMAN	reviewed	SWI/SNF complex subunit SMARCC2 (BRG1-associated factor 170) (BAF170) (SWI/SNF complex 170 kDa subunit) (SWI/SNF-related matrix-associated actin-dependent regulator of chromatin subfamily C member 2)	SMARCC2 BAF170	Homo sapiens (Human)	1214
Q14683	SMC1A_HUMAN	reviewed	Structural maintenance of chromosomes protein 1A (SMC protein 1A) (SMC-1-alpha) (SMC-1A) (Sb1.8)	SMC1A DXS423E KIAA0178 SB1.8 SMC1 SMC1L1	Homo sapiens (Human)	1233
P0DMU8	CT455_HUMAN	reviewed	Cancer/testis antigen family 45 member A5 (Cancer/testis antigen 45-5) (Cancer/testis antigen 45A5)	CT45A5 CT45-5	Homo sapiens (Human)	189
Q5JTZ9	SYAM_HUMAN	reviewed	Alanine--tRNA ligase, mitochondrial (EC 6.1.1.7) (Alanyl-tRNA synthetase) (AlaRS)	AARS2 AARSL KIAA1270	Homo sapiens (Human)	985
Q99569	PKP4_HUMAN	reviewed	Plakophilin-4 (p0071)	PKP4	Homo sapiens (Human)	1192
Q99961	SH3G1_HUMAN	reviewed	Endophilin-A2 (EEN fusion partner of MLL) (Endophilin-2) (Extra eleven-nineteen leukemia fusion gene protein) (EEN) (SH3 domain protein 2B) (SH3 domain-containing GRB2-like protein 1)	SH3GL1 CNSA1 SH3D2B	Homo sapiens (Human)	368
P51532	SMCA4_HUMAN	reviewed	Transcription activator BRG1 (EC 3.6.4.-) (ATP-dependent helicase SMARCA4) (BRG1-associated factor 190A) (BAF190A) (Mitotic growth and transcription activator) (Protein BRG-1) (Protein brahma homolog 1) (SNF2-beta) (SWI/SNF-related matrix-associated actin-dependent regulator of chromatin subfamily A member 4)	SMARCA4 BAF190A BRG1 SNF2B SNF2L4	Homo sapiens (Human)	1647
Q00341	VIGLN_HUMAN	reviewed	Vigilin (High density lipoprotein-binding protein) (HDL-binding protein)	HDLBP HBP VGL	Homo sapiens (Human)	1268
P31944	CASPE_HUMAN	reviewed	Caspase-14 (CASP-14) (EC 3.4.22.-) [Cleaved into: Caspase-14 subunit p17, mature form; Caspase-14 subunit p10, mature form; Caspase-14 subunit p20, intermediate form; Caspase-14 subunit p8, intermediate form]	CASP14	Homo sapiens (Human)	242
Q16531	DDB1_HUMAN	reviewed	DNA damage-binding protein 1 (DDB p127 subunit) (DNA damage-binding protein a) (DDBa) (Damage-specific DNA-binding protein 1) (HBV X-associated protein 1) (XAP-1) (UV-damaged DNA-binding factor) (UV-damaged DNA-binding protein 1) (UV-DDB 1) (XPE-binding factor) (XPE-BF) (Xeroderma pigmentosum group E-complementing protein) (XPCe)	DDB1 XAP1	Homo sapiens (Human)	1140
Q96G03	PGM2_HUMAN	reviewed	Phosphoglucomutase-2 (PGM 2) (EC 5.4.2.2) (Glucose phosphomutase 2) (Phosphodeoxyribomutase) (Phosphopentomutase) (EC 5.4.2.7)	PGM2 MSTP006	Homo sapiens (Human)	612
Q9BQ48	RM34_HUMAN	reviewed	39S ribosomal protein L34, mitochondrial (L34mt) (MRP-L34) (Mitochondrial large ribosomal subunit protein bL34m)	MRPL34	Homo sapiens (Human)	92
Q9NXH9	TRM1_HUMAN	reviewed	tRNA (guanine(26)-N(2))-dimethyltransferase (EC 2.1.1.216) (tRNA 2,2-dimethylguanosine-26 methyltransferase) (tRNA(guanine-26,N(2)-N(2)) methyltransferase) (tRNA(m(2,2)G26)dimethyltransferase)	TRMT1	Homo sapiens (Human)	659
Q9Y6E2	BZW2_HUMAN	reviewed	Basic leucine zipper and W2 domain-containing protein 2	BZW2 HSPC028 MSTP017	Homo sapiens (Human)	419
Q14444	CAPR1_HUMAN	reviewed	Caprin-1 (Cell cycle-associated protein 1) (Cytoplasmic activation- and proliferation-associated protein 1) (GPI-anchored membrane protein 1) (GPI-anchored protein p137) (GPI-p137) (p137GPI) (Membrane component chromosome 11 surface marker 1) (RNA granule protein 105)	CAPRIN1 GPIAP1 GPIP137 M11S1 RNG105	Homo sapiens (Human)	709
Q15019	SEPT2_HUMAN	reviewed	Septin-2 (Neural precursor cell expressed developmentally down-regulated protein 5) (NEDD-5)	SEPTIN2 DIFF6 KIAA0158 NEDD5 SEPT2	Homo sapiens (Human)	361
Q8IY67	RAVR1_HUMAN	reviewed	Ribonucleoprotein PTB-binding 1 (Protein raver-1)	RAVER1 KIAA1978	Homo sapiens (Human)	606
Q15785	TOM34_HUMAN	reviewed	Mitochondrial import receptor subunit TOM34 (hTom34) (Translocase of outer membrane 34 kDa subunit)	TOMM34 URCC3	Homo sapiens (Human)	309
Q99829	CPNE1_HUMAN	reviewed	Copine-1 (Chromobindin 17) (Copine I)	CPNE1 CPN1	Homo sapiens (Human)	537
P46379	BAG6_HUMAN	reviewed	Large proline-rich protein BAG6 (BAG family molecular chaperone regulator 6) (BCL2-associated athanogene 6) (BAG-6) (HLA-B-associated transcript 3) (Protein G3) (Protein Scythe)	BAG6 BAT3 G3	Homo sapiens (Human)	1132
Q16698	DECR_HUMAN	reviewed	2,4-dienoyl-CoA reductase, mitochondrial (EC 1.3.1.34) (2,4-dienoyl-CoA reductase [NADPH]) (4-enoyl-CoA reductase [NADPH]) (Short chain dehydrogenase/reductase family 18C member 1)	DECR1 DECR SDR18C1	Homo sapiens (Human)	335
Q9H2C0	GAN_HUMAN	reviewed	Gigaxonin (Kelch-like protein 16)	GAN GAN1 KLHL16	Homo sapiens (Human)	597
Q16881	TRXR1_HUMAN	reviewed	Thioredoxin reductase 1, cytoplasmic (TR) (EC 1.8.1.9) (Gene associated with retinoic and interferon-induced mortality 12 protein) (GRIM-12) (Gene associated with retinoic and IFN-induced mortality 12 protein) (KM-102-derived reductase-like factor) (Thioredoxin reductase TR1)	TXNRD1 GRIM12 KDRF	Homo sapiens (Human)	649
P15586	GNS_HUMAN	reviewed	N-acetylglucosamine-6-sulfatase (EC 3.1.6.14) (Glucosamine-6-sulfatase) (G6S)	GNS	Homo sapiens (Human)	552
Q9H078	CLPB_HUMAN	reviewed	Caseinolytic peptidase B protein homolog (EC 3.6.1.-) (Suppressor of potassium transport defect 3)	CLPB HSP78 SKD3	Homo sapiens (Human)	707
O75116	ROCK2_HUMAN	reviewed	Rho-associated protein kinase 2 (EC 2.7.11.1) (Rho kinase 2) (Rho-associated, coiled-coil-containing protein kinase 2) (Rho-associated, coiled-coil-containing protein kinase II) (ROCK-II) (p164 ROCK-2)	ROCK2 KIAA0619	Homo sapiens (Human)	1388
Q7Z5L9	I2BP2_HUMAN	reviewed	Interferon regulatory factor 2-binding protein 2 (IRF-2-binding protein 2) (IRF-2BP2)	IRF2BP2	Homo sapiens (Human)	587
Q9Y617	SERC_HUMAN	reviewed	Phosphoserine aminotransferase (EC 2.6.1.52) (Phosphohydroxythreonine aminotransferase) (PSAT)	PSAT1 PSA	Homo sapiens (Human)	370
Q9UNF1	MAGD2_HUMAN	reviewed	Melanoma-associated antigen D2 (11B6) (Breast cancer-associated gene 1 protein) (BCG-1) (Hepatocellular carcinoma-associated protein JCL-1) (MAGE-D2 antigen)	MAGED2 BCG1	Homo sapiens (Human)	606
Q86XP3	DDX42_HUMAN	reviewed	ATP-dependent RNA helicase DDX42 (EC 3.6.4.13) (DEAD box protein 42) (RNA helicase-like protein) (RHELP) (RNA helicase-related protein) (RNAHP) (SF3b DEAD box protein) (Splicing factor 3B-associated 125 kDa protein) (SF3b125)	DDX42	Homo sapiens (Human)	938
P28290	ITPI2_HUMAN	reviewed	Protein ITPRID2 (Cleavage signal-1 protein) (CS-1) (ITPR-interacting domain-containing protein 2) (Ki-ras-induced actin-interacting protein) (Sperm-specific antigen 2)	ITPRID2 CS1 KIAA1927 KRAP SSFA2	Homo sapiens (Human)	1259
Q01844	EWS_HUMAN	reviewed	RNA-binding protein EWS (EWS oncogene) (Ewing sarcoma breakpoint region 1 protein)	EWSR1 EWS	Homo sapiens (Human)	656
Q9UHB7	AFF4_HUMAN	reviewed	AF4/FMR2 family member 4 (ALL1-fused gene from chromosome 5q31 protein) (Protein AF-5q31) (Major CDK9 elongation factor-associated protein)	AFF4 AF5Q31 MCEF HSPC092	Homo sapiens (Human)	1163
Q15437	SC23B_HUMAN	reviewed	Protein transport protein Sec23B (hSec23B) (SEC23-related protein B)	SEC23B	Homo sapiens (Human)	767
P40429	RL13A_HUMAN	reviewed	60S ribosomal protein L13a (23 kDa highly basic protein) (Large ribosomal subunit protein uL13)	RPL13A	Homo sapiens (Human)	203
Q96AQ6	PBIP1_HUMAN	reviewed	Pre-B-cell leukemia transcription factor-interacting protein 1 (Hematopoietic PBX-interacting protein)	PBXIP1 HPIP	Homo sapiens (Human)	731
Q96S59	RANB9_HUMAN	reviewed	Ran-binding protein 9 (RanBP9) (BPM-L) (BPM90) (Ran-binding protein M) (RanBPM) (RanBP7)	RANBP9 RANBPM	Homo sapiens (Human)	729
P54289	CA2D1_HUMAN	reviewed	Voltage-dependent calcium channel subunit alpha-2/delta-1 (Voltage-gated calcium channel subunit alpha-2/delta-1) [Cleaved into: Voltage-dependent calcium channel subunit alpha-2-1; Voltage-dependent calcium channel subunit delta-1]	CACNA2D1 CACNL2A CCHL2A MHS3	Homo sapiens (Human)	1103
P62854	RS26_HUMAN	reviewed	40S ribosomal protein S26 (Small ribosomal subunit protein eS26)	RPS26	Homo sapiens (Human)	115
Q8TEA8	DTD1_HUMAN	reviewed	D-aminoacyl-tRNA deacylase 1 (DTD) (EC 3.1.1.96) (DNA-unwinding element-binding protein B) (DUE-B) (Gly-tRNA(Ala) deacylase) (Histidyl-tRNA synthase-related)	DTD1 C20orf88 DUEB HARS2	Homo sapiens (Human)	209
P11117	PPAL_HUMAN	reviewed	Lysosomal acid phosphatase (LAP) (EC 3.1.3.2)	ACP2	Homo sapiens (Human)	423
P55809	SCOT1_HUMAN	reviewed	Succinyl-CoA:3-ketoacid coenzyme A transferase 1, mitochondrial (EC 2.8.3.5) (3-oxoacid CoA-transferase 1) (Somatic-type succinyl-CoA:3-oxoacid CoA-transferase) (SCOT-s)	OXCT1 OXCT SCOT	Homo sapiens (Human)	520
Q8TDM6	DLG5_HUMAN	reviewed	Disks large homolog 5 (Discs large protein P-dlg) (Placenta and prostate DLG)	DLG5 KIAA0583 PDLG	Homo sapiens (Human)	1919
O15027	SC16A_HUMAN	reviewed	Protein transport protein Sec16A (SEC16 homolog A) (p250)	SEC16A KIAA0310 SEC16 SEC16L	Homo sapiens (Human)	2357
O15061	SYNEM_HUMAN	reviewed	Synemin (Desmuslin)	SYNM DMN KIAA0353 SYN	Homo sapiens (Human)	1565
O60568	PLOD3_HUMAN	reviewed	Multifunctional procollagen lysine hydroxylase and glycosyltransferase LH3 [Includes: Procollagen-lysine,2-oxoglutarate 5-dioxygenase 3 (EC 1.14.11.4) (Lysyl hydroxylase 3) (LH3); Procollagen glycosyltransferase (EC 2.4.1.50) (EC 2.4.1.66) (Galactosylhydroxylysine-glucosyltransferase) (Procollagen galactosyltransferase) (Procollagen glucosyltransferase)]	PLOD3	Homo sapiens (Human)	738
Q0ZGT2	NEXN_HUMAN	reviewed	Nexilin (F-actin-binding protein) (Nelin)	NEXN	Homo sapiens (Human)	675
O43169	CYB5B_HUMAN	reviewed	Cytochrome b5 type B (Cytochrome b5 outer mitochondrial membrane isoform)	CYB5B CYB5M OMB5	Homo sapiens (Human)	150
Q9HC36	MRM3_HUMAN	reviewed	rRNA methyltransferase 3, mitochondrial (EC 2.1.1.-) (16S rRNA (guanosine(1370)-2'-O)-methyltransferase) (16S rRNA [Gm1370] 2'-O-methyltransferase) (RNA methyltransferase-like protein 1)	MRM3 RNMTL1 HC90	Homo sapiens (Human)	420
P26368	U2AF2_HUMAN	reviewed	Splicing factor U2AF 65 kDa subunit (U2 auxiliary factor 65 kDa subunit) (hU2AF(65)) (hU2AF65) (U2 snRNP auxiliary factor large subunit)	U2AF2 U2AF65	Homo sapiens (Human)	475
Q9P0L0	VAPA_HUMAN	reviewed	Vesicle-associated membrane protein-associated protein A (VAMP-A) (VAMP-associated protein A) (VAP-A) (33 kDa VAMP-associated protein) (VAP-33)	VAPA VAP33	Homo sapiens (Human)	249
P46777	RL5_HUMAN	reviewed	60S ribosomal protein L5 (Large ribosomal subunit protein uL18)	RPL5 MSTP030	Homo sapiens (Human)	297
P54802	ANAG_HUMAN	reviewed	Alpha-N-acetylglucosaminidase (EC 3.2.1.50) (N-acetyl-alpha-glucosaminidase) (NAG) [Cleaved into: Alpha-N-acetylglucosaminidase 82 kDa form; Alpha-N-acetylglucosaminidase 77 kDa form]	NAGLU UFHSD1	Homo sapiens (Human)	743
Q96HC4	PDLI5_HUMAN	reviewed	PDZ and LIM domain protein 5 (Enigma homolog) (Enigma-like PDZ and LIM domains protein)	PDLIM5 ENH L9	Homo sapiens (Human)	596
Q9NWT6	HIF1N_HUMAN	reviewed	Hypoxia-inducible factor 1-alpha inhibitor (EC 1.14.11.30) (EC 1.14.11.n4) (Factor inhibiting HIF-1) (FIH-1) (Hypoxia-inducible factor asparagine hydroxylase)	HIF1AN FIH1	Homo sapiens (Human)	349
P31939	PUR9_HUMAN	reviewed	Bifunctional purine biosynthesis protein ATIC (AICAR transformylase/inosine monophosphate cyclohydrolase) (ATIC) [Cleaved into: Bifunctional purine biosynthesis protein ATIC, N-terminally processed] [Includes: Phosphoribosylaminoimidazolecarboxamide formyltransferase (EC 2.1.2.3) (5-aminoimidazole-4-carboxamide ribonucleotide formyltransferase) (AICAR formyltransferase) (AICAR transformylase); In…	ATIC PURH OK/SW-cl.86	Homo sapiens (Human)	592
P61011	SRP54_HUMAN	reviewed	Signal recognition particle 54 kDa protein (SRP54) (EC 3.6.5.-)	SRP54	Homo sapiens (Human)	504
Q9Y3D0	CIA2B_HUMAN	reviewed	Cytosolic iron-sulfur assembly component 2B (MSS19-interacting protein of 18 kDa) (Mitotic spindle-associated MMXD complex subunit MIP18) (Protein FAM96B)	CIAO2B CIAB FAM96B MIP18 CGI-128 HSPC118	Homo sapiens (Human)	163
Q14103	HNRPD_HUMAN	reviewed	Heterogeneous nuclear ribonucleoprotein D0 (hnRNP D0) (AU-rich element RNA-binding protein 1)	HNRNPD AUF1 HNRPD	Homo sapiens (Human)	355
P49916	DNLI3_HUMAN	reviewed	DNA ligase 3 (EC 6.5.1.1) (DNA ligase III) (Polydeoxyribonucleotide synthase [ATP] 3)	LIG3	Homo sapiens (Human)	1009
O00567	NOP56_HUMAN	reviewed	Nucleolar protein 56 (Nucleolar protein 5A)	NOP56 NOL5A	Homo sapiens (Human)	594
Q96TA1	NIBA2_HUMAN	reviewed	Protein Niban 2 (Meg-3) (Melanoma invasion by ERK) (MINERVA) (Niban-like protein 1) (Protein FAM129B)	NIBAN2 C9orf88 FAM129B	Homo sapiens (Human)	746
P61586	RHOA_HUMAN	reviewed	Transforming protein RhoA (EC 3.6.5.2) (Rho cDNA clone 12) (h12)	RHOA ARH12 ARHA RHO12	Homo sapiens (Human)	193
P49790	NU153_HUMAN	reviewed	Nuclear pore complex protein Nup153 (153 kDa nucleoporin) (Nucleoporin Nup153)	NUP153	Homo sapiens (Human)	1475
P14868	SYDC_HUMAN	reviewed	Aspartate--tRNA ligase, cytoplasmic (EC 6.1.1.12) (Aspartyl-tRNA synthetase) (AspRS) (Cell proliferation-inducing gene 40 protein)	DARS1 DARS PIG40	Homo sapiens (Human)	501
Q9UII2	ATIF1_HUMAN	reviewed	ATPase inhibitor, mitochondrial (ATP synthase F1 subunit epsilon) (Inhibitor of F(1)F(o)-ATPase) (IF(1)) (IF1)	ATP5IF1 ATPI ATPIF1	Homo sapiens (Human)	106
Q15154	PCM1_HUMAN	reviewed	Pericentriolar material 1 protein (PCM-1) (hPCM-1)	PCM1	Homo sapiens (Human)	2024
P15121	ALDR_HUMAN	reviewed	Aldo-keto reductase family 1 member B1 (EC 1.1.1.300) (EC 1.1.1.372) (EC 1.1.1.54) (Aldehyde reductase) (Aldose reductase) (AR) (EC 1.1.1.21)	AKR1B1 ALDR1 ALR2	Homo sapiens (Human)	316
Q5M775	CYTSB_HUMAN	reviewed	Cytospin-B (Nuclear structure protein 5) (NSP5) (Sperm antigen HCMOGT-1) (Sperm antigen with calponin homology and coiled-coil domains 1)	SPECC1 CYTSB NSP5	Homo sapiens (Human)	1068
Q16186	ADRM1_HUMAN	reviewed	Proteasomal ubiquitin receptor ADRM1 (110 kDa cell membrane glycoprotein) (Gp110) (Adhesion-regulating molecule 1) (ARM-1) (Proteasome regulatory particle non-ATPase 13) (hRpn13) (Rpn13 homolog)	ADRM1 GP110	Homo sapiens (Human)	407
O43491	E41L2_HUMAN	reviewed	Band 4.1-like protein 2 (Erythrocyte membrane protein band 4.1-like 2) (Generally expressed protein 4.1) (4.1G)	EPB41L2	Homo sapiens (Human)	1005
Q9H6Z4	RANB3_HUMAN	reviewed	Ran-binding protein 3 (RanBP3)	RANBP3	Homo sapiens (Human)	567
Q9ULR0	ISY1_HUMAN	reviewed	Pre-mRNA-splicing factor ISY1 homolog	ISY1 KIAA1160	Homo sapiens (Human)	285
Q8N6H7	ARFG2_HUMAN	reviewed	ADP-ribosylation factor GTPase-activating protein 2 (ARF GAP 2) (GTPase-activating protein ZNF289) (Zinc finger protein 289)	ARFGAP2 ZNF289 Nbla10535	Homo sapiens (Human)	521
Q07960	RHG01_HUMAN	reviewed	Rho GTPase-activating protein 1 (CDC42 GTPase-activating protein) (GTPase-activating protein rhoGAP) (Rho-related small GTPase protein activator) (Rho-type GTPase-activating protein 1) (p50-RhoGAP)	ARHGAP1 CDC42GAP RHOGAP1	Homo sapiens (Human)	439
Q9HBL0	TENS1_HUMAN	reviewed	Tensin-1	TNS1 TNS	Homo sapiens (Human)	1735
P49748	ACADV_HUMAN	reviewed	Very long-chain specific acyl-CoA dehydrogenase, mitochondrial (VLCAD) (EC 1.3.8.9)	ACADVL VLCAD	Homo sapiens (Human)	655
Q13492	PICAL_HUMAN	reviewed	Phosphatidylinositol-binding clathrin assembly protein (Clathrin assembly lymphoid myeloid leukemia protein)	PICALM CALM	Homo sapiens (Human)	652
Q14254	FLOT2_HUMAN	reviewed	Flotillin-2 (Epidermal surface antigen) (ESA) (Membrane component chromosome 17 surface marker 1)	FLOT2 ESA1 M17S1	Homo sapiens (Human)	428
P54577	SYYC_HUMAN	reviewed	Tyrosine--tRNA ligase, cytoplasmic (EC 6.1.1.1) (Tyrosyl-tRNA synthetase) (TyrRS) [Cleaved into: Tyrosine--tRNA ligase, cytoplasmic, N-terminally processed]	YARS1 YARS	Homo sapiens (Human)	528
P53992	SC24C_HUMAN	reviewed	Protein transport protein Sec24C (SEC24-related protein C)	SEC24C KIAA0079	Homo sapiens (Human)	1094
Q4ADV7	RIC1_HUMAN	reviewed	Guanine nucleotide exchange factor subunit RIC1 (Connexin-43-interacting protein of 150 kDa) (Protein RIC1 homolog) (RAB6A-GEF complex partner protein 1)	RIC1 CIP150 KIAA1432	Homo sapiens (Human)	1423
Q8IZ21	PHAR4_HUMAN	reviewed	Phosphatase and actin regulator 4	PHACTR4 PRO2963	Homo sapiens (Human)	702
P62136	PP1A_HUMAN	reviewed	Serine/threonine-protein phosphatase PP1-alpha catalytic subunit (PP-1A) (EC 3.1.3.16)	PPP1CA PPP1A	Homo sapiens (Human)	330
Q9Y5X1	SNX9_HUMAN	reviewed	Sorting nexin-9 (SH3 and PX domain-containing protein 1) (Protein SDP1) (SH3 and PX domain-containing protein 3A)	SNX9 SH3PX1 SH3PXD3A	Homo sapiens (Human)	595
O15355	PPM1G_HUMAN	reviewed	Protein phosphatase 1G (EC 3.1.3.16) (Protein phosphatase 1C) (Protein phosphatase 2C isoform gamma) (PP2C-gamma) (Protein phosphatase magnesium-dependent 1 gamma)	PPM1G PPM1C	Homo sapiens (Human)	546
Q08945	SSRP1_HUMAN	reviewed	FACT complex subunit SSRP1 (Chromatin-specific transcription elongation factor 80 kDa subunit) (Facilitates chromatin transcription complex 80 kDa subunit) (FACT 80 kDa subunit) (FACTp80) (Facilitates chromatin transcription complex subunit SSRP1) (Recombination signal sequence recognition protein 1) (Structure-specific recognition protein 1) (hSSRP1) (T160)	SSRP1 FACT80	Homo sapiens (Human)	709
Q9NRG9	AAAS_HUMAN	reviewed	Aladin (Adracalin)	AAAS ADRACALA GL003	Homo sapiens (Human)	546
Q9NTI5	PDS5B_HUMAN	reviewed	Sister chromatid cohesion protein PDS5 homolog B (Androgen-induced proliferation inhibitor) (Androgen-induced prostate proliferative shutoff-associated protein AS3)	PDS5B APRIN AS3 KIAA0979	Homo sapiens (Human)	1447
P98171	RHG04_HUMAN	reviewed	Rho GTPase-activating protein 4 (Rho-GAP hematopoietic protein C1) (Rho-type GTPase-activating protein 4) (p115)	ARHGAP4 KIAA0131 RGC1 RHOGAP4	Homo sapiens (Human)	946
Q6PJT7	ZC3HE_HUMAN	reviewed	Zinc finger CCCH domain-containing protein 14 (Mammalian suppressor of tau pathology-2) (MSUT-2) (Renal carcinoma antigen NY-REN-37)	ZC3H14	Homo sapiens (Human)	736
Q9H2M9	RBGPR_HUMAN	reviewed	Rab3 GTPase-activating protein non-catalytic subunit (RGAP-iso) (Rab3 GTPase-activating protein 150 kDa subunit) (Rab3-GAP p150) (Rab3-GAP150) (Rab3-GAP regulatory subunit)	RAB3GAP2 KIAA0839	Homo sapiens (Human)	1393
Q13409	DC1I2_HUMAN	reviewed	Cytoplasmic dynein 1 intermediate chain 2 (Cytoplasmic dynein intermediate chain 2) (Dynein intermediate chain 2, cytosolic) (DH IC-2)	DYNC1I2 DNCI2 DNCIC2	Homo sapiens (Human)	638
P30086	PEBP1_HUMAN	reviewed	Phosphatidylethanolamine-binding protein 1 (PEBP-1) (HCNPpp) (Neuropolypeptide h3) (Prostatic-binding protein) (Raf kinase inhibitor protein) (RKIP) [Cleaved into: Hippocampal cholinergic neurostimulating peptide (HCNP)]	PEBP1 PBP PEBP	Homo sapiens (Human)	187
A0FGR8	ESYT2_HUMAN	reviewed	Extended synaptotagmin-2 (E-Syt2) (Chr2Syt)	ESYT2 FAM62B KIAA1228	Homo sapiens (Human)	921
P60953	CDC42_HUMAN	reviewed	Cell division control protein 42 homolog (EC 3.6.5.2) (G25K GTP-binding protein)	CDC42	Homo sapiens (Human)	191
Q86WX3	AROS_HUMAN	reviewed	Active regulator of SIRT1 (40S ribosomal protein S19-binding protein 1) (RPS19-binding protein 1) (S19BP)	RPS19BP1 AROS	Homo sapiens (Human)	136
Q9H0L4	CSTFT_HUMAN	reviewed	Cleavage stimulation factor subunit 2 tau variant (CF-1 64 kDa subunit tau variant) (Cleavage stimulation factor 64 kDa subunit tau variant) (CSTF 64 kDa subunit tau variant) (TauCstF-64)	CSTF2T KIAA0689	Homo sapiens (Human)	616
Q7Z4H7	HAUS6_HUMAN	reviewed	HAUS augmin-like complex subunit 6	HAUS6 DGT6 FAM29A KIAA1574	Homo sapiens (Human)	955
O14908	GIPC1_HUMAN	reviewed	PDZ domain-containing protein GIPC1 (GAIP C-terminus-interacting protein) (RGS-GAIP-interacting protein) (RGS19-interacting protein 1) (Synectin) (Tax interaction protein 2) (TIP-2)	GIPC1 C19orf3 GIPC RGS19IP1	Homo sapiens (Human)	333
P26447	S10A4_HUMAN	reviewed	Protein S100-A4 (Calvasculin) (Metastasin) (Placental calcium-binding protein) (Protein Mts1) (S100 calcium-binding protein A4)	S100A4 CAPL MTS1	Homo sapiens (Human)	101
Q96A26	F162A_HUMAN	reviewed	Protein FAM162A (E2-induced gene 5 protein) (Growth and transformation-dependent protein) (HGTD-P)	FAM162A C3orf28 E2IG5 DC16 FWP001	Homo sapiens (Human)	154
O00299	CLIC1_HUMAN	reviewed	Chloride intracellular channel protein 1 (Chloride channel ABP) (Nuclear chloride ion channel 27) (NCC27) (Regulatory nuclear chloride ion channel protein) (hRNCC)	CLIC1 G6 NCC27	Homo sapiens (Human)	241
P49736	MCM2_HUMAN	reviewed	DNA replication licensing factor MCM2 (EC 3.6.4.12) (Minichromosome maintenance protein 2 homolog) (Nuclear protein BM28)	MCM2 BM28 CCNL1 CDCL1 KIAA0030	Homo sapiens (Human)	904
P17174	AATC_HUMAN	reviewed	Aspartate aminotransferase, cytoplasmic (cAspAT) (EC 2.6.1.1) (EC 2.6.1.3) (Cysteine aminotransferase, cytoplasmic) (Cysteine transaminase, cytoplasmic) (cCAT) (Glutamate oxaloacetate transaminase 1) (Transaminase A)	GOT1	Homo sapiens (Human)	413
P61313	RL15_HUMAN	reviewed	60S ribosomal protein L15 (Large ribosomal subunit protein eL15)	RPL15 EC45 TCBAP0781	Homo sapiens (Human)	204
Q86WB0	NIPA_HUMAN	reviewed	Nuclear-interacting partner of ALK (Nuclear-interacting partner of anaplastic lymphoma kinase) (hNIPA) (Zinc finger C3HC-type protein 1)	ZC3HC1 NIPA HSPC216	Homo sapiens (Human)	502
Q9P2G9	KLHL8_HUMAN	reviewed	Kelch-like protein 8	KLHL8 KIAA1378	Homo sapiens (Human)	620
P01040	CYTA_HUMAN	reviewed	Cystatin-A (Cystatin-AS) (Stefin-A) [Cleaved into: Cystatin-A, N-terminally processed]	CSTA STF1 STFA	Homo sapiens (Human)	98
Q01518	CAP1_HUMAN	reviewed	Adenylyl cyclase-associated protein 1 (CAP 1)	CAP1 CAP	Homo sapiens (Human)	475
P27361	MK03_HUMAN	reviewed	Mitogen-activated protein kinase 3 (MAP kinase 3) (MAPK 3) (EC 2.7.11.24) (ERT2) (Extracellular signal-regulated kinase 1) (ERK-1) (Insulin-stimulated MAP2 kinase) (MAP kinase isoform p44) (p44-MAPK) (Microtubule-associated protein 2 kinase) (p44-ERK1)	MAPK3 ERK1 PRKM3	Homo sapiens (Human)	379
P54136	SYRC_HUMAN	reviewed	Arginine--tRNA ligase, cytoplasmic (EC 6.1.1.19) (Arginyl-tRNA synthetase) (ArgRS)	RARS1 RARS	Homo sapiens (Human)	660
O00499	BIN1_HUMAN	reviewed	Myc box-dependent-interacting protein 1 (Amphiphysin II) (Amphiphysin-like protein) (Box-dependent myc-interacting protein 1) (Bridging integrator 1)	BIN1 AMPHL	Homo sapiens (Human)	593
P12429	ANXA3_HUMAN	reviewed	Annexin A3 (35-alpha calcimedin) (Annexin III) (Annexin-3) (Inositol 1,2-cyclic phosphate 2-phosphohydrolase) (Lipocortin III) (Placental anticoagulant protein III) (PAP-III)	ANXA3 ANX3	Homo sapiens (Human)	323
Q12789	TF3C1_HUMAN	reviewed	General transcription factor 3C polypeptide 1 (TF3C-alpha) (TFIIIC box B-binding subunit) (Transcription factor IIIC 220 kDa subunit) (TFIIIC 220 kDa subunit) (TFIIIC220) (Transcription factor IIIC subunit alpha)	GTF3C1	Homo sapiens (Human)	2109
Q8NHV4	NEDD1_HUMAN	reviewed	Protein NEDD1 (Neural precursor cell expressed developmentally down-regulated protein 1) (NEDD-1)	NEDD1	Homo sapiens (Human)	660
P85037	FOXK1_HUMAN	reviewed	Forkhead box protein K1 (Myocyte nuclear factor) (MNF)	FOXK1 MNF	Homo sapiens (Human)	733
Q96CP2	FWCH2_HUMAN	reviewed	FLYWCH family member 2	FLYWCH2	Homo sapiens (Human)	140
Q8TAP9	MPLKI_HUMAN	reviewed	M-phase-specific PLK1-interacting protein (TTD non-photosensitive 1 protein)	MPLKIP C7orf11 TTDN1	Homo sapiens (Human)	179
Q86WR7	PRSR2_HUMAN	reviewed	Proline and serine-rich protein 2	PROSER2 C10orf47	Homo sapiens (Human)	435
O43464	HTRA2_HUMAN	reviewed	Serine protease HTRA2, mitochondrial (EC 3.4.21.108) (High temperature requirement protein A2) (HtrA2) (Omi stress-regulated endoprotease) (Serine protease 25) (Serine proteinase OMI)	HTRA2 OMI PRSS25	Homo sapiens (Human)	458
Q8NDM7	CFA43_HUMAN	reviewed	Cilia- and flagella-associated protein 43 (WD repeat-containing protein 96)	CFAP43 C10orf79 WDR96	Homo sapiens (Human)	1665
O00479	HMGN4_HUMAN	reviewed	High mobility group nucleosome-binding domain-containing protein 4 (Non-histone chromosomal protein HMG-17-like 3) (Non-histone chromosomal protein)	HMGN4 HMG17L3 NHC	Homo sapiens (Human)	90
P42229	STAT5A_HUMAN	reviewed	Signal transducer and activator of transcription 5A	STAT5A STAT5	Homo sapiens (Human)	794
P49756	RBM25_HUMAN	reviewed	RNA-binding protein 25 (Arg/Glu/Asp-rich protein of 120 kDa) (RED120) (Protein S164) (RNA-binding motif protein 25) (RNA-binding region-containing protein 7)	RBM25 RNPC7	Homo sapiens (Human)	843
O15213	WDR46_HUMAN	reviewed	WD repeat-containing protein 46 (WD repeat-containing protein BING4)	WDR46 BING4 C6orf11 FP221	Homo sapiens (Human)	610
