# Supplementary material for: LINC00622 transcriptionally promotes RRAGD to repress mTORC1-modulated autophagic cell death by associating with BTF3 in cutaneous melanoma
Source: Cell Death Dis. 2025 Jul 12;16(1):515. doi: 10.1038/s41419-025-07828-1 (PMC12255717; doi:10.1038/s41419-025-07828-1)
Supplement: Supplementary file 7 — Supplementary Table S5 [file 41419_2025_7828_MOESM7_ESM.xlsx]

## Sheet: Sheet1
Table S5. Oligonucleotides used for qRT-PCR, knockdown and ChIP
For qRT-PCR
Name	Sequence
hGAPDH_FP	GGATATTGTTGCCATCAATGACC
hGAPDH_RP	AGCCTTCTCCATGGTGGTGAAGA
LINC00622_FP	GATTTCAGCCAGTGTCTCTTGGA
LINC00622_RP	GGATCATGGTGATGGTCACACAA
RRAGD_FP	ACAAGGAATCCACAGCCATCATA
RRAGD_RP	CTTTTTCTTCTGCAGCCGATTCT
BTF3_FP	ACAAACCAAGGAACAGTGATCCA
BTF3_RP	CAGTAGCAAGTGGTGCTTTTCCA
siRNAs oligos for knockdown assays
Name	Sequence
siNC	siN0000001-1-5 (RiboBio)
siLINC00622_1	CCCTAAAGAAAGTGAGAAA
siLINC00622_2	GGCAACCTCTAATTGACTT
siRRAGD_1	CGGCAAGUCGUCUAUUCAGAATT
siRRAGD_2	CCAGGGCCUACAAAGUGAAUATT
siBTF3_1	CGCAGAAAGAAGAAGGUGGUUTT
siBTF3_2	CCAAACAAUCUGUGGAUGGAATT
For ChIP-PCR
Name	Sequence
RRAGD_BTF3 ChIP_FP	AGCAGCCACGAGTCATGTGATT
RRAGD_BTF3 ChIP_RP	GTGCCTTTATGGTTCAAAGTGCTT
